# Supplementary material for: Detection of Quiescent Radioresistant Epithelial Progenitors in the Adult Thymus
Source: Front Immunol. 2017 Dec 5;8:1717. doi: 10.3389/fimmu.2017.01717 (PMC5723310; doi:10.3389/fimmu.2017.01717)
Supplement: Table S3 — Gene expression in UEA1–LRCs and Non-LRCs assessed by RNA-sequencing. [file Table_3.xlsx]

## Sheet: Supplementary table S1 - RNA se
Chromosome	Start	Stop	Gene	UEA1- LRCs	UEA1- NonLRCs
chr10	3125091	3133193	B020014A21Rik	0	0
chr10	3256208	3267771	H60c	0	0.34916
chr10	3366150	3464975	Ppp1r14c	1.2402	3.39779
chr10	3540279	3554877	Iyd	0	0
chr10	3740377	3967302	Plekhg1	10.2149	7.10324
chr10	3973075	4167081	Mthfd1l	1.80978	1.86907
chr10	4266329	4359471	Akap12	21.4973	9.56197
chr10	4367074	4388108	Zbtb2	5.04783	4.29789
chr10	4403169	4432352	Rmnd1	3.0294	1.85215
chr10	4432605	4455140	1700052N19Rik	5.88899	6.0723
chr10	4509872	4561111	Ccdc170	0.1649	0.01865
chr10	4612046	5003761	Esr1	2.80117	3.20094
chr10	5020196	5550692	Syne1	1.44705	1.37355
chr10	5593728	5606791	Myct1	0.09506	0.16036
chr10	5639218	5647614	Vip	0	0
chr10	5799158	5805465	Fbxo5	2.35098	1.4961
chr10	5811887	5823943	Mtrf1l	3.99836	5.37376
chr10	5825664	5922400	Rgs17	0.3076	0.43993
chr10	6788601	7038209	Oprm1	0	0
chr10	6886365	7023185	Ipcef1	0.16732	0.10757
chr10	7119062	7212237	Cnksr3	26.5372	16.035
chr10	7444873	7473477	Ulbp1	1.67296	0.57976
chr10	7589800	7625477	Lrp11	2.46245	1.97853
chr10	7630236	7663370	Pcmt1	21.1722	17.9129
chr10	7663585	7664623	A630066F11Rik	0.53276	0.79165
chr10	7667504	7678886	Nup43	7.6936	7.44905
chr10	7678971	7681158	BC020402	1.79144	1.06653
chr10	7681209	7716461	Lats1	14.0603	9.75854
chr10	7726000	7763150	Katna1	16.7322	16.5806
chr10	7767947	7780917	Ginm1	41.6123	36.0206
chr10	7792894	7822563	Ppil4	15.2234	17.2173
chr10	7832470	7870397	Zc3h12d	0.3942	2.07464
chr10	7836381	7836474	Mir5104	0	0
chr10	7905648	7956123	Tab2	23.1432	19.4779
chr10	8204753	8518825	Ust	7.82686	4.05684
chr10	8722219	8886070	Sash1	11.7911	6.0135
chr10	9627259	9675208	Samd5	12.0515	3.95807
chr10	9684722	9691909	Gm6150	0	0
chr10	9755547	9901040	Stxbp5	7.24128	4.45777
chr10	10335703	10472314	Adgb	0.10916	0.95327
chr10	10545039	10558207	Rab32	1.93204	4.34591
chr10	10605945	10616313	Gm5177	0	0
chr10	10686059	11082331	Grm1	0	0
chr10	10751046	10758131	4930567K20Rik	0	0
chr10	11149430	11215273	Shprh	3.22959	2.5771
chr10	11281330	11297969	Fbxo30	2.30912	1.87649
chr10	11343445	11457477	Epm2a	4.33477	1.75265
chr10	12382188	12861735	Utrn	17.2077	11.027
chr10	12916646	12923127	B230208H11Rik	2.10466	2.30899
chr10	12939983	12964259	Stx11	21.1565	13.3389
chr10	13008450	13009183	Sf3b5	40.993	75.1598
chr10	13090788	13131695	Plagl1	5.01021	4.74471
chr10	13149644	13178023	Zc2hc1b	0	0
chr10	13178638	13193137	Ltv1	14.9949	14.455
chr10	13207717	13474396	Phactr2	13.0978	8.06692
chr10	13501028	13517275	Fuca2	11.1804	15.0786
chr10	13523842	13552906	Pex3	8.2789	15.7329
chr10	13553143	13563376	Adat2	3.86267	4.94041
chr10	13652709	13868830	Aig1	18.9528	16.0175
chr10	13966379	14151378	Hivep2	10.6729	8.7247
chr10	14402585	14545036	Gpr126	2.12123	17.07
chr10	14655333	14705489	Vta1	20.232	27.5604
chr10	14705609	14759019	1700016L04Rik	0	0
chr10	14715626	14718214	Gje1	0	0.09806
chr10	14760289	14770556	Nmbr	0.14248	0
chr10	16951094	17095782	Gm20125	0	0
chr10	17723228	17725674	Cited2	34.6823	33.4343
chr10	17796219	17845663	Txlnb	2.18193	0.40055
chr10	17900466	17948067	Heca	20.2959	11.8308
chr10	18011260	18023252	Abracl	34.0456	40.5961
chr10	18055940	18125155	Reps1	52.6292	45.6668
chr10	18129022	18210890	Ect2l	0.40395	0.13089
chr10	18213685	18234981	Ccdc28a	9.75942	7.91377
chr10	18407675	18533891	Nhsl1	14.1286	7.47516
chr10	18540123	18546076	Hebp2	7.4793	12.35
chr10	18588011	18743758	D10Bwg1379e	0.511	0.31194
chr10	18779727	18786793	Gm4922	0	0
chr10	18797299	18831930	4930444F02Rik	0	0
chr10	18845071	18857072	Perp	237.165	254.957
chr10	19000910	19015410	Tnfaip3	10.3134	14.3373
chr10	19141749	19207947	Gm20139	0.01227	0.00217
chr10	19356539	19358604	Olig3	0.09412	0.00724
chr10	19591958	19610225	Ifngr1	29.8118	44.4334
chr10	19622028	19634681	Il22ra2	0	0
chr10	19712587	19760053	Il20ra	0	0
chr10	19847917	19851459	Slc35d3	0.09169	0.00605
chr10	19860090	19907674	Pex7	10.2927	11.6913
chr10	19934526	20142750	Map3k5	27.1147	18.3903
chr10	20148920	20281590	Map7	22.4197	20.0183
chr10	20199247	20201854	4930405J17Rik	0.19872	0.25303
chr10	20208439	20209030	Gm6251	0.04389	0.47801
chr10	20312469	20342501	Bclaf1	25.1311	19.0173
chr10	20347819	20361669	Mtfr2	0.3952	0.19193
chr10	20398004	20725068	Pde7b	0.18263	0.09634
chr10	20952547	21080429	Ahi1	3.4201	3.15168
chr10	21124930	21160984	Myb	6.9158	9.60599
chr10	21295979	21368889	Hbs1l	7.316	9.72473
chr10	21319088	21342055	4930455C13Rik	0.41497	0.16128
chr10	21377300	21396578	Aldh8a1	0.07165	0.12808
chr10	21593145	21622375	1700020N01Rik	0	0
chr10	21690845	21693978	Gm5420	0	0
chr10	21882184	21999902	Sgk1	14.6965	15.2853
chr10	22066309	22068079	4930444G20Rik	0	0
chr10	22113050	22149270	E030030I06Rik	0.0698	0.11756
chr10	22158609	22173250	Raet1a	0	0.10649
chr10	22173521	22183914	Raet1e	0	0
chr10	22173875	22173901	Raet1b	0	0
chr10	22273474	22288848	H60b	0	0
chr10	22306720	22312942	C920009B18Rik	0.09432	0.03173
chr10	22361894	22370916	Raet1d	0	0
chr10	22402813	22407470	Gm10825	0	0
chr10	22645011	22703876	Slc2a12	10.7241	7.02689
chr10	22703881	22731447	Tbpl1	8.89829	9.91399
chr10	22817275	22820128	Tcf21	0.32743	0
chr10	23104168	23349903	Eya4	25.332	14.9796
chr10	23785183	23787209	Rps12	51.3903	98.5211
chr10	23785347	23785451	Snora33	4.8764	8.73546
chr10	23785754	23785821	Snord100	9.75649	8.07255
chr10	23796986	23827968	Slc18b1	5.19245	3.65007
chr10	23851462	23869843	Vnn3	1.0194	0.70448
chr10	23894688	23905343	Vnn1	0.26078	1.57477
chr10	23920406	23921404	Taar1	0	0
chr10	23938572	23941583	Taar2	0	0
chr10	23949558	23950589	Taar3	0	0
chr10	23960494	23961537	Taar4	0	0
chr10	23970706	23971719	Taar5	0	0
chr10	23984609	23985646	Taar6	0	0
chr10	23992405	23993481	Taar7a	0	0
chr10	23999939	24001015	Taar7b	0	0
chr10	24027222	24028298	Taar7d	0	0
chr10	24037614	24038690	Taar7e	0	0
chr10	24049510	24050586	Taar7f	0	0
chr10	24076500	24077534	Taar8a	0	0
chr10	24091260	24092294	Taar8b	0	0
chr10	24100843	24101951	Taar8c	0	0
chr10	24108488	24109534	Taar9	0	0
chr10	24149317	24188959	Stx7	30.4857	32.3546
chr10	24223517	24302783	Moxd1	12.7461	15.2768
chr10	24595442	24598682	Ctgf	2.28412	7.52823
chr10	24641411	24712102	Enpp1	3.97729	5.12068
chr10	24773814	24836195	Enpp3	0.40121	1.05892
chr10	24869986	24913529	Med23	11.5084	7.24233
chr10	24915207	24927470	Arg1	1.85917	17.6973
chr10	25169090	25299163	Akap7	8.23248	6.16132
chr10	25359798	25523518	Epb4-1l2	26.4754	22.7679
chr10	25527943	25536272	Smlr1	0	0
chr10	25779314	25837437	4930401C15Rik	0	0
chr10	25867370	25894505	Mir680-3	0.06465	0
chr10	25991186	26078254	Tmem200a	0.05063	0.723
chr10	26079053	26079447	Gm9767	0	0
chr10	26229707	26272172	Samd3	0	0.05374
chr10	26275452	26375185	L3mbtl3	4.21876	4.49406
chr10	26673446	26674651	Gm8709	0	0
chr10	26772512	26918648	Arhgap18	1.4913	3.56339
chr10	26981285	27616942	Lama2	0.18912	0.10125
chr10	28074820	28597397	Ptprk	12.0853	12.7099
chr10	28668395	28882749	Themis	1.28215	0.31116
chr10	28921963	28923507	4930519F09Rik	0	0
chr10	28972288	28986306	2310057J18Rik	0	0
chr10	29143996	29199628	Soga3	0.2311	0.10487
chr10	29211643	29230779	9330159F19Rik	0.0691	0.03113
chr10	29313166	29334271	Echdc1	9.46007	7.59063
chr10	29344176	29362442	Rnf146	19.2037	14.4909
chr10	29453107	29535867	Rspo3	0	0
chr10	30196009	30200540	Cenpw	0.33592	0.67579
chr10	30534225	30600749	Trmt11	3.54752	1.80848
chr10	30603195	30606634	Gm20300	4.99925	5.51725
chr10	30608207	30618366	Hint3	14.2805	9.7756
chr10	30645582	30803107	Ncoa7	2.81852	3.96686
chr10	30832359	30842783	Hey2	11.3355	6.17633
chr10	31313405	31328086	Hddc2	10.355	12.8878
chr10	31332380	31445921	Tpd52l1	5.01484	6.30361
chr10	31413726	31414435	Gm3258	0.01257	0.01009
chr10	31501887	31609725	Rnf217	7.84171	5.88498
chr10	31689319	32889915	Nkain2	0	0.14454
chr10	33083483	33476709	Trdn	0	0.14579
chr10	33222345	33256357	D830005E20Rik	0	0
chr10	33512334	33624600	Clvs2	0	0
chr10	33766424	33782115	Gm4794	0	0
chr10	33857722	33879475	Sult3a1	0	0
chr10	33905111	33916021	Rsph4a	0.13561	0
chr10	33926936	33951212	Zufsp	4.1263	2.4149
chr10	33987216	33995055	A830082N09Rik	0.30763	0.05857
chr10	33996555	34019616	Rwdd1	10.1795	11.9964
chr10	34037597	34109815	Bet3l	0	0
chr10	34038784	34044313	Fam26d	0	0
chr10	34091352	34096519	Fam26e	3.42764	2.23961
chr10	34126067	34127972	Fam26f	1.24118	1.98241
chr10	34151393	34207551	Dse	14.6351	9.65725
chr10	34282190	34284885	Tspyl1	31.4567	28.5058
chr10	34297421	34301320	Tspyl4	4.63625	4.44604
chr10	34303612	34418528	Nt5dc1	4.24416	3.27497
chr10	34389981	34397085	Col10a1	0.0178	0.0031
chr10	34483400	34611230	Frk	1.73004	2.67794
chr10	36506807	36834394	Hs3st5	0	0.05657
chr10	36974544	37001888	Hdac2	38.1427	36.1224
chr10	37133243	37138926	Marcks	86.0582	62.2424
chr10	38820541	38821779	Rfpl4b	0	0
chr10	38965515	39110188	Lama4	20.861	9.45488
chr10	39118808	39133895	Fam229b	7.39277	6.63533
chr10	39134023	39150970	Tube1	1.78117	1.35107
chr10	39151059	39163794	Wisp3	0.3729	0
chr10	39369799	39565374	Fyn	3.35866	2.12001
chr10	39612934	39655307	Traf3ip2	33.1182	26.4741
chr10	39621411	39732007	E130307A14Rik	3.90531	2.95139
chr10	39732160	39875205	Rev3l	10.5778	5.23058
chr10	39892760	39899238	AA474331	3.72668	2.94675
chr10	39920382	39926923	2010001E11Rik	0.20095	0.29129
chr10	39946912	39950785	G630090E17Rik	3.10884	1.60815
chr10	39958061	39986646	BC021785	0.08336	0.02263
chr10	40001573	40025268	AI317395	2.2473	0.27287
chr10	40033535	40142254	Slc16a10	0.669	0.47145
chr10	40223246	40247039	Rpf2	6.61859	5.594
chr10	40249203	40257665	Gtf3c6	13.4719	20.8398
chr10	40287458	40287464	Amd1	0	0
chr10	40349308	40483818	Cdk19	11.3531	11.2378
chr10	40570362	40604132	Slc22a16	0	0
chr10	40630011	40649931	Ddo	1.56624	2.11764
chr10	40683282	40811083	Mettl24	1.25816	2.04177
chr10	40831622	40883143	Cdc40	10.3035	7.73911
chr10	40883534	40938569	Wasf1	0.72611	0.28892
chr10	41070493	41071584	Gpr6	0	0
chr10	41188172	41303241	Fig4	13.8101	9.28785
chr10	41450396	41465574	Zbtb24	10.0904	7.74479
chr10	41476314	41487030	Mical1	3.22902	2.36333
chr10	41487172	41490340	Smpd2	20.134	19.2384
chr10	41490439	41514288	Ppil6	2.41457	2.07366
chr10	41519500	41531042	Cd164	109.054	82.6957
chr10	41538849	41587753	Ccdc162	0.86828	0.5466
chr10	41568016	41576476	5730435O14Rik	0	0
chr10	41718840	41809868	Cep57l1	4.97673	4.17823
chr10	41810574	41908436	Sesn1	35.6417	24.0729
chr10	41914990	42018382	Armc2	0.20957	0.20656
chr10	42185786	42276742	Foxo3	16.4561	10.204
chr10	42312585	42478565	Lace1	4.74802	5.5275
chr10	42502054	42535369	Snx3	78.2022	90.5862
chr10	42561971	42583588	Nr2e1	0	0
chr10	42678916	42702462	Ostm1	10.5519	8.9912
chr10	42761496	42832514	Sec63	25.2837	20.5239
chr10	42860512	42960782	Scml4	0.51357	0.22929
chr10	43002500	43174530	Sobp	8.60297	10.6473
chr10	43174704	43176562	9030612E09Rik	1.29608	1.24749
chr10	43221486	43464882	Pdss2	3.01896	3.06513
chr10	43479140	43515417	Bend3	2.78556	2.12554
chr10	43525121	43540994	1700021F05Rik	12.496	24.8815
chr10	43579169	43584265	Cd24a	34.8883	208.784
chr10	43593427	43630913	F830002L21Rik	0	0
chr10	43746158	43765836	1700027J07Rik	0	0.00405
chr10	43874190	43901736	Qrsl1	4.82195	5.95297
chr10	43901807	43947862	Rtn4ip1	4.91937	8.9529
chr10	43950307	44004846	Aim1	12.8429	16.1388
chr10	44170447	44219585	Speer5-ps1	0	0.08345
chr10	44268358	44364291	Atg5	10.835	15.3303
chr10	44359676	44359768	Mir1929	0.67488	0
chr10	44437175	44458687	Prdm1	0.02776	0.0769
chr10	45067214	45158995	Prep	14.8047	14.9359
chr10	45289305	45318450	Popdc3	0	0.19046
chr10	45335762	45369708	Bves	0	0
chr10	45376619	45470201	Lin28b	0.03417	0
chr10	45577829	45712345	Hace1	4.1235	2.92147
chr10	45807704	45852018	D030045P18Rik	0	0
chr10	46244748	46244770	Snord14d	0	0
chr10	49093681	49095843	C130030K03Rik	0	0
chr10	49099463	49788754	Grik2	0	0
chr10	50592669	50851202	Ascc3	7.60648	7.59074
chr10	50895651	50989152	Sim1	0	0.10787
chr10	51480679	51486219	Gp49a	0.45372	0
chr10	51490975	51496611	Lilrb4	0.42713	0
chr10	51585450	51590460	Fam162b	0	0
chr10	51614823	51631458	Gprc6a	0	0
chr10	51677760	51730429	Rfx6	0	0
chr10	51756174	51757194	4933411G06Rik	0	0
chr10	52022686	52028471	Vgll2	0.0458	0.62143
chr10	52045926	52195244	Ros1	0.00064	0.02581
chr10	52233619	52321377	Dcbld1	2.20364	3.07413
chr10	52337024	52382124	Gopc	9.21679	8.14043
chr10	52391608	52404604	Nepn	0	0
chr10	52417547	52440192	Nus1	11.452	13.2645
chr10	52542320	52545739	Zfa-ps	0	0
chr10	52690501	53111622	Slc35f1	1.63324	1.35048
chr10	53278081	53379851	Cep85l	0.65608	0.1132
chr10	53280270	53283687	Gm19395	0.0403	0
chr10	53337686	53345999	Pln	0.28332	0
chr10	53498443	53518989	Gm20597	0.02116	0.02298
chr10	53537324	53630439	Mcm9	4.49313	2.33858
chr10	53596961	53609215	Asf1a	7.29933	6.84012
chr10	53633145	53750909	Fam184a	0.02712	0
chr10	53906033	54075796	Man1a	14.574	17.0613
chr10	54075922	54081081	Gm16998	0.58932	0
chr10	56014294	56228689	D630037F22Rik	2.35317	1.92471
chr10	56106917	56116880	Msl3l2	4.2507	3.867
chr10	56377300	56390419	Gja1	11.2049	12.7922
chr10	57478383	57486353	4930467K11Rik	0	0
chr10	57486385	57513143	Hsf2	4.04658	7.23689
chr10	57515775	57532529	Serinc1	40.7322	30.578
chr10	57631981	57741112	Pkib	0.01052	0.11853
chr10	57784923	57788450	Fabp7	0	0.14579
chr10	57794544	57811830	Smpdl3a	36.6508	51.4931
chr10	58230651	58232675	Dux	0	0
chr10	58234848	58236660	Gm4981	0	0
chr10	58255526	58305592	Gcc2	6.18001	4.09849
chr10	58323466	58424691	Lims1	16.161	10.7845
chr10	58446852	58494154	Ranbp2	15.1797	7.10905
chr10	58497937	58576244	Ccdc138	1.06517	0.58822
chr10	58600788	58675696	Edar	14.0255	9.73779
chr10	58696745	58704277	BB019430	0.7091	0.60456
chr10	58813359	59138916	Sh3rf3	9.5115	6.41053
chr10	59141627	59221847	2017-09-10	15.3826	8.47222
chr10	59221922	59226433	Sowahc	7.17447	4.59154
chr10	59323296	59373304	P4ha1	17.2388	13.7179
chr10	59403685	59421976	Pla2g12b	0	0
chr10	59422960	59441779	Oit3	0.09862	0
chr10	59446984	59616692	Mcu	8.94326	9.78751
chr10	59702635	59864122	Micu1	24.3003	28.2741
chr10	59879591	59898016	Dnajb12	18.4799	16.4813
chr10	59949675	59951770	Ddit4	21.7171	33.1452
chr10	59987909	60003112	Anapc16	29.1271	35.8335
chr10	60002805	60099990	Ascc1	17.8882	26.1787
chr10	60106257	60133913	Spock2	74.5669	36.3916
chr10	60181528	60219260	Chst3	0.20935	0.13538
chr10	60277628	60302600	Psap	500.198	455.609
chr10	60302750	60696490	Cdh23	0.03096	0.02931
chr10	60346851	60372684	4632428N05Rik	21.0888	14.8371
chr10	60399726	60403558	Gm17455	0	0.2028
chr10	60712072	60752782	Slc29a3	6.78056	5.58694
chr10	60762595	60831581	Unc5b	6.15824	8.33667
chr10	60928226	60938132	Pldi	0	0.25077
chr10	61031303	61038080	Gm20611	0	0
chr10	61089343	61094329	Pcbd1	7.25451	13.4284
chr10	61098642	61147665	Sgpl1	84.3811	68.2076
chr10	61171964	61188841	Tbata	91.3205	81.345
chr10	61197112	61273438	Adamts14	0.0549	0.15971
chr10	61297836	61304263	Prf1	0	0.00775
chr10	61319657	61383523	Pald1	1.94706	1.68813
chr10	61417972	61425337	Nodal	0	0
chr10	61432497	61452669	Eif4ebp2	25.6422	18.2489
chr10	61475833	61582228	Lrrc20	1.01884	2.05259
chr10	61595484	61626385	Npffr1	0	0
chr10	61648621	61674165	Ppa1	28.9229	43.4476
chr10	61680321	61693297	Sar1a	69.7519	69.8611
chr10	61695514	61702773	Tysnd1	11.9853	13.3728
chr10	61715263	61738646	Aifm2	8.007	5.87479
chr10	61738653	61783864	H2afy2	25.0112	22.9298
chr10	61774737	61774821	Mir5108	0	0
chr10	61838498	61979108	Col13a1	0.25276	0.18556
chr10	62107656	62111013	2010107G23Rik	9.13196	11.1773
chr10	62133090	62134763	Neurog3	0	0
chr10	62185396	62231218	Tspan15	0.23438	1.9332
chr10	62252438	62265990	Tacr2	0	0
chr10	62268855	62379908	Hk1	23.509	37.1658
chr10	62340607	62349866	2210417K05Rik	0.87838	0.49633
chr10	62383137	62422457	Hkdc1	0	0
chr10	62429378	62447773	Supv3l1	10.8371	8.4802
chr10	62449160	62451353	4930507D05Rik	0.03357	0.07571
chr10	62454843	62486805	Vps26a	17.2546	16.2034
chr10	62494428	62507755	Srgn	11.1364	40.5749
chr10	62558470	62578457	2510003E04Rik	21.5106	18.454
chr10	62580247	62602298	Ddx21	14.7587	13.699
chr10	62616023	62651198	Ddx50	25.9527	24.4747
chr10	62659422	62726099	Stox1	2.23273	1.76489
chr10	62743928	62792368	Ccar1	19.6654	25.8398
chr10	62765579	62765606	Snord98	0	0
chr10	62804570	62880014	Tet1	1.13845	0.66434
chr10	62920633	62946494	Slc25a16	6.10312	5.01946
chr10	62947029	62974188	Dna2	0.61231	0.36388
chr10	62980223	63018742	Rufy2	5.46087	3.38236
chr10	63018760	63023849	Hnrnph3	55.8527	53.6439
chr10	63024512	63058812	Pbld2	0.84616	0.38296
chr10	63061617	63077536	Pbld1	0.07113	0
chr10	63100156	63100605	Atoh7	0	0
chr10	63115795	63203952	Mypn	0	0
chr10	63243797	63317881	Herc4	9.78737	7.24408
chr10	63319005	63339035	Sirt1	5.34681	4.4028
chr10	63382443	63408840	Dnajc12	0.89032	1.83515
chr10	63430098	65003667	Ctnna3	0.10075	0
chr10	63928497	64090255	Lrrtm3	0.02086	0.11073
chr10	66120609	66124064	1700023F02Rik	0	0
chr10	67009189	67096988	Reep3	20.7292	17.9107
chr10	67127258	67256326	Jmjd1c	19.5802	11.1084
chr10	67266689	67285281	Nrbf2	3.71529	4.63042
chr10	67537869	67542188	Egr2	1.82601	2.67937
chr10	67544511	67548955	Ado	5.81227	5.66643
chr10	67886105	67912662	Zfp365	5.18666	3.32903
chr10	67979598	68043864	Rtkn2	0.53443	0.20061
chr10	68095593	68278726	Arid5b	18.8486	10.557
chr10	68319065	68321142	4930545H06Rik	0	0
chr10	68430956	68541875	1700040L02Rik	0.15419	0.88552
chr10	68723746	68782654	Tmem26	0	0.06584
chr10	69208552	69291784	Rhobtb1	4.04084	3.4267
chr10	69336635	69352912	Cdk1	1.26616	1.36219
chr10	69533708	70027436	Ank3	21.3539	16.5494
chr10	70097121	70193200	Ccdc6	22.6878	17.7379
chr10	70204667	70219711	2310015B20Rik	0.92686	1.27254
chr10	70245276	70285951	Slc16a9	0.59204	0.82326
chr10	70440668	70557685	Fam13c	1.15169	0.28478
chr10	70558733	70599291	Phyhipl	0.96425	0.66744
chr10	70601049	70655963	D630013N20Rik	0	0
chr10	70925096	71159634	Bicc1	5.57214	2.41492
chr10	71168737	71182040	C730027H18Rik	0	0
chr10	71225477	71238044	Tfam	10.0606	10.1452
chr10	71254980	71285262	Ube2d1	17.9644	16.0943
chr10	71330494	71344849	Cisd1	24.5852	32.3629
chr10	71347793	71385885	Ipmk	6.25863	4.79675
chr10	71979885	71980690	1700049L16Rik	0	0
chr10	72654895	72669789	Zwint	11.319	11.7362
chr10	72973303	73086705	A330049N07Rik	0	0.30519
chr10	73821867	74649732	Pcdh15	0.05003	0.0435
chr10	74957477	75032586	Rtdr1	0	0
chr10	74967231	75015877	Gnaz	1.08948	0.86755
chr10	75037089	75054100	Rab36	2.6934	2.13514
chr10	75060896	75184923	Bcr	31.0457	24.2263
chr10	75212073	75312400	Specc1l	26.6931	18.9092
chr10	75316943	75334788	Adora2a	13.3688	9.94099
chr10	75352055	75352961	Gm5779	0.26262	0.09318
chr10	75407034	75440195	Upb1	3.59068	5.5908
chr10	75449510	75463104	4933407G14Rik	0	0
chr10	75506814	75517322	Gucd1	9.39565	11.1511
chr10	75518042	75535440	Snrpd3	62.6431	95.2085
chr10	75550125	75560330	Fam211b	3.75128	2.98165
chr10	75573593	75586182	Ggt1	0.30427	1.19297
chr10	75589381	75616968	Ggt5	9.29518	10.5316
chr10	75636619	75644008	Susd2	4.05299	10.6822
chr10	75646110	75764357	Cabin1	13.6588	13.6266
chr10	75771233	75773374	Ddt	28.2825	43.9407
chr10	75774122	75781414	Gstt3	23.7092	27.3694
chr10	75783813	75798584	Gstt1	44.8497	33.635
chr10	75814944	75822543	Gstt4	0	0
chr10	75831845	75834881	Gstt2	11.9436	12.0273
chr10	75859353	75860250	Mif	93.1433	172.75
chr10	75893398	75895941	Derl3	0.65864	1.43003
chr10	75896769	75921614	Smarcb1	47.1003	64.5527
chr10	75923224	75932463	Mmp11	5.02647	6.25105
chr10	75935573	75937734	Chchd10	6.88795	34.8494
chr10	75948312	75949646	Vpreb3	0.68918	0.58587
chr10	75954514	76009589	Gm5134	0.15146	0.2407
chr10	76032612	76042969	Zfp280b	7.3978	3.60951
chr10	76058621	76111018	Slc5a4b	0.06281	0
chr10	76147451	76189265	Slc5a4a	0	0
chr10	76207222	76237865	Prmt2	18.4111	19.7122
chr10	76253836	76261319	S100b	0.06192	0
chr10	76263049	76345291	Dip2a	9.65574	6.62092
chr10	76351254	76442912	Pcnt	7.96906	6.51524
chr10	76389533	76400830	1700094J05Rik	0	0
chr10	76449081	76458162	2610028H24Rik	0.37236	0.41649
chr10	76459567	76468970	Ybey	1.02685	1.41574
chr10	76469115	76515857	Mcm3ap	14.3864	10.9704
chr10	76531627	76553934	Lss	8.04282	4.89166
chr10	76545871	76562226	4930483K19Rik	0.66862	0.12229
chr10	76562272	76570200	Spatc1l	0.11309	0
chr10	76575648	76590338	Ftcd	0.11231	0.04487
chr10	76595756	76623404	Col6a2	86.2927	100.351
chr10	76708792	76726044	Col6a1	134.312	128.768
chr10	76761854	76961947	Pcbp3	3.39946	2.57879
chr10	77011995	77022214	Gm10787	0	0
chr10	77032739	77050432	Slc19a1	4.73492	4.23851
chr10	77052179	77166530	Col18a1	120.921	86.6074
chr10	77257773	77259223	Gm10941	0.37583	1.00688
chr10	77259300	77269586	Pofut2	40.9768	38.4486
chr10	77290727	77418273	Adarb1	6.68849	3.04639
chr10	77418376	77420939	Gm17769	0.34755	0
chr10	77486655	77515813	Fam207a	16.6191	18.1047
chr10	77530348	77565674	Itgb2	5.64172	2.51743
chr10	77581767	77598732	Pttg1ip	108.683	92.5778
chr10	77606234	77618331	Sumo3	40.2062	44.2563
chr10	77622321	77645990	Ube2g2	19.9407	21.0644
chr10	77641224	77641307	Mir1930	0.23914	0
chr10	77689957	77690757	Gm19402	0	0
chr10	77706587	77706986	Gm10272	0	0
chr10	77711457	77712009	Gm10024	0	0.31342
chr10	77715807	77716169	Gm10142	0	0
chr10	77720586	77721256	Krtap12-1	0	0.35247
chr10	77726486	77726848	Gm10100	0	0
chr10	77770633	77771325	Gm3238	0	0
chr10	77798387	77799133	Gm19668	0	0
chr10	77814682	77815404	Gm2696	0.0205	0
chr10	77826169	77827070	Krtap10-4	0	0
chr10	77835947	77837251	Krtap10-10	0	0.12074
chr10	77852859	77853788	Gm10318	0	0
chr10	77861975	77862638	Gm3285	0	0
chr10	77893420	77896111	1700009J07Rik	0.09807	0
chr10	77897576	77902536	Lrrc3	4.64862	2.36768
chr10	77907722	77969872	Trpm2	2.15366	0.9332
chr10	77978650	77985438	1810043G02Rik	12.6128	11.7891
chr10	77986949	78009796	Pfkl	24.582	31.5347
chr10	78030022	78043610	Aire	0.70166	6.412
chr10	78042287	78063615	Dnmt3l	0.27949	0.33233
chr10	78069368	78079525	Icosl	18.268	18.6002
chr10	78162067	78169768	D10Jhu81e	31.66	39.398
chr10	78170910	78185149	Pwp2	9.17075	8.32856
chr10	78186726	78244642	Trappc10	21.9155	15.2845
chr10	78271563	78351700	Agpat3	31.7733	32.5816
chr10	78400362	78413043	Rrp1	90.3287	120.298
chr10	78425670	78427622	Cstb	311.072	409.438
chr10	78436747	78464948	Pdxk	26.5724	20.1006
chr10	78574500	78584502	Ilvbl	18.1368	20.7895
chr10	78584503	78591964	Syde1	21.7418	12.9252
chr10	78611669	78618074	Olfr1357	0	0
chr10	78711995	78718293	Casp14	0.17576	0.22798
chr10	78746924	78753067	Ccdc105	0	0
chr10	78780496	78814825	Slc1a6	0	0
chr10	78846951	78847913	Olfr1356	0	0
chr10	78875549	78880106	Olfr1355	0	0
chr10	78916842	78917936	Olfr1354	0	0
chr10	78955207	78956139	Olfr8	0	0
chr10	78963309	78970612	Olfr1353	0	0
chr10	78981050	78984721	Olfr1352	0	0
chr10	79017324	79018283	Olfr1351	0	0
chr10	79034723	79035802	Olfr57	0	0
chr10	79064374	79097600	2610008E11Rik	9.75971	6.49301
chr10	79148816	79194933	Vmn2r80	0	0
chr10	79247777	79294535	Vmn2r81	0	0
chr10	79356591	79396766	Vmn2r82	0	0
chr10	79468958	79492154	Vmn2r83	0	0
chr10	79526429	79533787	Ppap2c	18.2776	31.9371
chr10	79540245	79555091	Mier2	13.4403	12.8896
chr10	79576477	79587136	Theg	0	0
chr10	79606854	79614025	C2cd4c	0	0
chr10	79617938	79637918	Shc2	0.13219	0.12718
chr10	79639526	79645738	Odf3l2	0	0
chr10	79664574	79668536	Madcam1	0	0
chr10	79669410	79676126	Tpgs1	12.4127	24.4184
chr10	79682195	79688398	Cdc34	19.2442	32.8483
chr10	79689020	79695260	Gzmm	1.52887	1.69231
chr10	79697305	80369637	Bc1	0.08317	0.26599
chr10	79704358	79711979	Bsg	187.633	314.387
chr10	79716634	79736108	Hcn2	0.27189	0.52041
chr10	79736125	79746581	Polrmt	8.35606	7.66663
chr10	79755119	79756961	Fgf22	0	0
chr10	79758515	79766952	Rnf126	28.3349	41.1021
chr10	79777274	79781473	Fstl3	3.3645	2.10803
chr10	79782631	79788985	Prss57	0	0.21812
chr10	79793572	79820896	Palm	17.3995	11.2973
chr10	79821021	79830452	9130017N09Rik	28.3919	50.4854
chr10	79851377	79854971	E130317F20Rik	1.21786	1.70012
chr10	79856504	79864433	Ptbp1	115.369	107.447
chr10	79860475	79874634	BC005764	8.67083	3.97837
chr10	79879667	79883172	Prtn3	0.1457	0.1987
chr10	79886312	79888216	Elane	0	0.082
chr10	79890853	79892656	Cfd	0	0
chr10	79894707	79908938	Med16	21.6415	18.6516
chr10	79910053	79916930	R3hdm4	57.6299	64.3749
chr10	79916971	79922272	Kiss1r	1.53183	0.63421
chr10	79927072	79955012	Arid3a	1.61737	2.56633
chr10	79960152	79969246	Wdr18	13.4436	13.8199
chr10	79970724	79977119	Grin3b	0.32573	0.31658
chr10	79977191	79984330	Tmem259	57.1295	63.6196
chr10	79988600	79995400	Cnn2	199.004	205.559
chr10	79997615	80015572	Abca7	4.92212	8.0819
chr10	80016672	80031471	Hmha1	9.92632	8.66284
chr10	80035953	80039659	Polr2e	52.2306	74.5573
chr10	80053510	80056439	Gpx4	38.6922	65.158
chr10	80057014	80102702	Sbno2	25.5205	31.2854
chr10	80116536	80130433	Stk11	61.728	79.2336
chr10	80130471	80139367	Dos	43.6886	33.4177
chr10	80142315	80145818	Atp5d	117.201	207.26
chr10	80148290	80158367	Midn	51.2109	51.3746
chr10	80167841	80171653	Cirbp	101.394	97.2938
chr10	80172944	80175119	1600002K03Rik	16.4067	19.247
chr10	80179482	80190010	Efna2	1.3653	1.83289
chr10	80226598	80245144	Mum1	13.0629	13.1176
chr10	80249452	80256792	Ndufs7	66.8398	113.685
chr10	80258151	80260968	Gamt	8.6406	12.5395
chr10	80264991	80288413	Dazap1	33.4274	40.7205
chr10	80292431	80294114	Rps15	846.577	1549.38
chr10	80301820	80318254	Apc2	0.69333	0.5551
chr10	80318257	80320548	2310011J03Rik	15.3551	27.7088
chr10	80321283	80329473	Pcsk4	1.70925	1.82493
chr10	80330145	80336441	Reep6	1.42561	2.70994
chr10	80340716	80348446	Adamtsl5	1.43713	4.41494
chr10	80356459	80365489	Plk5	0	0.45682
chr10	80380355	80387651	Mex3d	6.91818	5.25478
chr10	80392541	80399479	Mbd3	58.7496	80.6958
chr10	80402997	80406821	Uqcr11	115.646	207.387
chr10	80409165	80433653	Tcf3	29.6227	30.1924
chr10	80494906	80517260	Onecut3	0	0
chr10	80519585	80539124	Atp8b3	0.01822	0
chr10	80540926	80561560	Rexo1	11.3323	9.79301
chr10	80567121	80577296	Klf16	10.1433	10.2165
chr10	80583649	80590341	Fam108a	25.4737	38.4587
chr10	80602880	80607654	Adat3	2.56619	1.43941
chr10	80608803	80615783	Scamp4	25.3705	34.1039
chr10	80622780	80640771	Csnk1g2	56.982	73.1767
chr10	80642617	80657071	Btbd2	29.4289	25.4408
chr10	80665330	80671976	Mknk2	56.0413	61.6074
chr10	80685253	80701820	Mob3a	16.9309	19.1537
chr10	80702693	80705382	Izumo4	24.338	25.4397
chr10	80706978	80742211	Ap3d1	40.2619	41.7626
chr10	80755206	80794347	Dot1l	9.95145	5.7241
chr10	80796099	80798626	Plekhj1	26.793	38.2464
chr10	80798735	80804922	Sf3a2	42.1299	45.3716
chr10	80805248	80807648	Amh	0.03217	0
chr10	80808496	80813498	Jsrp1	0.096	0.01169
chr10	80826656	80826695	Oaz1	0	0
chr10	80828797	80828870	Mir1982	13.7057	21.6239
chr10	80832801	80844039	Lingo3	0.04668	0
chr10	80852825	80855209	Lsm7	3.22077	6.68733
chr10	80855275	80868708	Sppl2b	12.7301	12.6178
chr10	80879816	80899449	Tmprss9	0	0
chr10	80899495	80900969	Timm13	19.179	44.895
chr10	80901363	80918245	Lmnb2	9.39998	7.89389
chr10	80930091	80932204	Gadd45b	12.7802	33.1288
chr10	80948624	81014925	Gng7	0.29206	0.31326
chr10	81019590	81025377	Diras1	0.03363	0.11332
chr10	81028540	81033912	Slc39a3	15.3543	13.6008
chr10	81044073	81060154	Sgta	47.0098	55.2645
chr10	81070083	81082360	Thop1	10.2729	13.9916
chr10	81084333	81098872	Creb3l3	0	0.08784
chr10	81105947	81124697	Map2k2	30.385	43.9065
chr10	81136271	81151657	Zbtb7a	19.3938	25.3261
chr10	81153966	81167720	Pias4	13.5356	17.5832
chr10	81176631	81182509	Eef2	657.577	691.682
chr10	81178961	81179013	Snord37	6.11654	7.1831
chr10	81183007	81193197	Dapk3	17.2598	26.4847
chr10	81194691	81208370	2310050B05Rik	0.5091	1.0327
chr10	81198170	81202037	Nmrk2	0	0.0077
chr10	81204513	81230779	Atcay	0	0.17278
chr10	81233163	81252123	Zfr2	6.28283	4.91425
chr10	81257545	81262981	Matk	0.68798	7.85167
chr10	81264722	81266926	Mrpl54	33.7996	81.6474
chr10	81268172	81273199	Apba3	19.7599	22.612
chr10	81271597	81271661	Mir3057	2.19492	0.65132
chr10	81273248	81291267	Tjp3	2.51939	22.8516
chr10	81292972	81319974	Pip5k1c	14.5712	14.1038
chr10	81321103	81326251	Cactin	15.588	14.6494
chr10	81328731	81335172	Tbxa2r	0.5214	0.28207
chr10	81337762	81343266	Gipc3	0.23924	0.02098
chr10	81346046	81350457	Hmg20b	32.98	47.4892
chr10	81357570	81364023	Mfsd12	6.99936	4.25892
chr10	81364036	81365820	4930404N11Rik	9.80462	6.88804
chr10	81366879	81378370	Fzr1	22.4299	22.3737
chr10	81384428	81388352	Dohh	15.919	21.5218
chr10	81393064	81395079	2210404O07Rik	6.09543	9.44287
chr10	81396191	81427173	Nfic	56.9266	54.0825
chr10	81459228	81482709	Celf5	0.41681	0.29823
chr10	81486459	81496363	Ncln	26.2554	28.9696
chr10	81497745	81500137	S1pr4	0.48576	0.06651
chr10	81502314	81524225	Gna15	6.89529	8.06784
chr10	81528732	81545046	Gna11	34.8429	35.652
chr10	81559444	81566371	Aes	115.793	205.439
chr10	81575287	81590845	Tle2	1.16829	4.80452
chr10	81590905	81600900	Tle6	1.07965	2.19582
chr10	81606308	81609836	BC025920	1.91494	0.84185
chr10	81621786	81627608	Sirt6	10.3032	9.77042
chr10	81628540	81647612	Ankrd24	10.055	5.26289
chr10	81649069	81826490	Gm10778	0.0274	0
chr10	81704825	81881086	Zfp433	0.18706	0.0931
chr10	81742821	81930480	Zfp781	0.04468	0
chr10	82048127	82061586	Zfp873	2.48874	1.71039
chr10	82128013	82153065	AU041133	1.11156	0.97096
chr10	82224856	82241275	Zfp938	1.4742	1.76264
chr10	82486533	82492618	Gm1553	0	0
chr10	82619851	82623228	1190007I07Rik	5.33831	6.41906
chr10	82629838	82650432	Tdg	0.46044	2.66764
chr10	82650495	82690650	Glt8d2	8.19495	5.37519
chr10	82699007	82741392	Hcfc2	8.54531	3.3407
chr10	82748700	82764141	Nfyb	9.7144	9.14936
chr10	82812123	82824242	1700028I16Rik	0.12428	0
chr10	82833951	82897724	Txnrd1	17.3178	17.876
chr10	82866626	82867929	Eid3	0.2764	0.35676
chr10	82985497	83195891	Chst11	19.6369	13.2285
chr10	83231139	83337817	Slc41a2	0.09752	0.32528
chr10	83360221	83368835	D10Wsu102e	9.58209	8.95032
chr10	83487447	83534140	Aldh1l2	0.41879	0.26909
chr10	83543941	83596473	A230046K03Rik	6.05377	3.85023
chr10	83600034	83648664	Appl2	20.4222	17.6795
chr10	83722865	83762762	1500009L16Rik	0.86409	5.79205
chr10	84371319	84440471	Nuak1	6.52374	7.84793
chr10	84526305	84533888	Ckap4	28.2432	46.6472
chr10	84547417	84553338	C330046G13Rik	0	0
chr10	84576947	84614355	Tcp11l2	10.7894	10.1682
chr10	84622437	84727178	Polr3b	6.57692	6.99093
chr10	84756048	84906538	Rfx4	0	0
chr10	84917613	85018337	Ric8b	5.28877	5.06737
chr10	85097019	85102495	Fhl4	0.27035	0.33351
chr10	85102627	85117747	AI597468	3.53033	3.1299
chr10	85119433	85128027	Mterfd3	3.17996	2.77829
chr10	85131700	85185054	Cry1	2.12869	3.07127
chr10	85386814	85660292	Btbd11	32.9162	21.3497
chr10	85871831	85889103	Pwp1	11.1579	10.0639
chr10	85891968	85916945	Prdm4	5.92997	6.53097
chr10	85928491	85929647	Ascl4	0.01543	0
chr10	85938637	85957793	D10Wsu52e	59.015	68.0706
chr10	85959691	86011860	Bpifc	0	0.45231
chr10	86021929	86048328	Fbxo7	20.5303	20.7966
chr10	86048746	86498896	Syn3	1.18374	0.65846
chr10	86095854	86113585	4930486F22Rik	0	0
chr10	86300412	86349505	Timp3	76.3903	66.6496
chr10	86685527	86689954	1810014B01Rik	2.7155	1.63323
chr10	86690841	86705444	Hsp90b1	224.293	348.64
chr10	86705811	86776843	BC030307	1.05593	0.86752
chr10	86779005	86838389	Nt5dc3	4.78125	5.62027
chr10	86841210	87007942	Stab2	0.05941	0.03346
chr10	87058046	87230599	1700113H08Rik	0.07093	0
chr10	87491041	87493660	Ascl1	19.4522	14.8383
chr10	87521795	87584137	Pah	0	0.00743
chr10	87859056	87937047	Igf1	4.74244	4.8464
chr10	87966671	87968017	Tyms-ps	0	0
chr10	88091072	88091385	Pmch	0	0
chr10	88091398	88146941	Parpbp	1.83846	0.65437
chr10	88146992	88178395	Nup37	12.9809	10.2591
chr10	88201097	88246158	Ccdc53	37.1965	38.6431
chr10	88322804	88357075	Dram1	29.5368	26.8525
chr10	88379412	88447329	Gnptab	18.0384	12.7774
chr10	88459587	88473236	Sycp3	0.52403	0.25218
chr10	88472813	88503970	Chpt1	6.73847	6.38072
chr10	88518279	88605152	Mybpc1	0.74129	1.03782
chr10	88675270	88683023	Spic	0	0.20131
chr10	88729541	88731101	Gm4925	0.27945	0.56077
chr10	88731414	88743202	Arl1	59.4788	47.5181
chr10	88746607	88826814	Utp20	7.31613	4.86908
chr10	88885992	88929515	Slc5a8	0.49016	0.90685
chr10	88948994	89257790	Ano4	0.34257	0.54184
chr10	89408823	89443967	Gas2l3	0.53194	0.22987
chr10	89454234	89533622	Nr1h4	0	0
chr10	89574020	89621249	Slc17a8	0.15815	0.04955
chr10	89640107	89686285	Scyl2	15.4129	13.9474
chr10	89711973	89732295	Actr6	5.30303	3.72641
chr10	89744991	89819869	Uhrf1bp1l	9.41053	7.94796
chr10	89873509	90972984	Anks1b	0.00927	0.05169
chr10	90989311	91082743	Apaf1	4.93936	2.82542
chr10	91083039	91102613	Ikbip	8.23687	7.02767
chr10	91116578	91123963	Slc25a3	128.769	166.313
chr10	91147571	91171582	Tmpo	16.2188	10.4975
chr10	92072086	92072185	Mir135a-2	0	0
chr10	92081746	92165178	Rmst	0.08287	0.49121
chr10	92137140	92137223	Mir1251	0	0
chr10	92171301	92375373	Gm20757	0	0
chr10	92684745	92722418	Nedd1	4.50902	2.88208
chr10	92796757	92836346	Gm872	0.11853	0.30599
chr10	93160876	93241342	Cdk17	7.6583	4.28388
chr10	93162785	93162903	Mir1931	0	0
chr10	93247416	93311159	Elk3	4.92146	6.89376
chr10	93336232	93348879	Gm17745	0	0.07446
chr10	93453396	93484896	Lta4h	22.8857	23.1621
chr10	93488768	93516743	Hal	0.35592	0.91917
chr10	93523338	93540033	Amdhd1	0.08482	0.42974
chr10	93540632	93584326	Ccdc38	0.15506	0.58782
chr10	93587998	93588123	Snrpf	44.2036	56.1749
chr10	93589413	93605245	4933408J17Rik	0.03958	0.00412
chr10	93641049	93745972	Ntn4	6.49457	5.16492
chr10	93665244	93665854	Gm8580	0	0
chr10	93674218	93683322	Gm15915	0.02802	0.12305
chr10	93831555	93858087	Usp44	0.15094	0
chr10	93858490	93891202	Metap2	18.8913	30.0911
chr10	93963768	93963863	Mir331	0	0.67642
chr10	93968100	94035748	Vezt	5.10004	6.0112
chr10	94036001	94145339	Fgd6	3.26999	2.86964
chr10	94147931	94197214	Nr2c1	10.4955	6.89205
chr10	94199009	94220948	Ndufa12	42.5053	70.9342
chr10	94293663	94298703	Gm4792	0	0
chr10	94514857	94590954	Tmcc3	7.57436	10.3693
chr10	94673493	94688613	4932415G12Rik	4.73084	3.09654
chr10	94688790	94790336	Ccdc41	4.99826	3.95106
chr10	94790866	94944578	Plxnc1	0.35711	2.3056
chr10	95174746	95324097	Cradd	4.48225	6.32665
chr10	95336276	95363216	2310039L15Rik	0	0
chr10	95411490	95416857	Socs2	5.07212	18.2358
chr10	95417375	95428640	5730420D15Rik	0	0.12967
chr10	95480806	95501927	Mrpl42	34.858	62.7957
chr10	95515162	95545658	Ube2n	4.39286	6.95622
chr10	95547007	95564167	Nudt4	16.7446	22.9857
chr10	95559231	95559321	Mir3058	0	2.02882
chr10	95940663	96045518	Eea1	8.22108	6.04625
chr10	96617001	96622811	Btg1	15.8798	28.5379
chr10	97035768	97061059	4930556N09Rik	0	1.6187
chr10	97423478	97423562	Mir3966	0	0
chr10	97479500	97518162	Dcn	666.903	387.259
chr10	97565501	97572703	Lum	6.27406	7.16039
chr10	97590984	97596931	4930473O22Rik	0	0
chr10	97607205	97613688	Kera	0	0
chr10	97644068	97681413	Epyc	4.50475	5.87581
chr10	97681901	97967090	Gm10754	0.11686	0
chr10	97693059	97694926	Ccer1	0	0
chr10	98299927	98351867	Gm8633	0	0
chr10	98915152	99026143	Atp2b1	12.7423	19.0717
chr10	99107171	99197988	Poc1b	7.29783	5.63972
chr10	99108135	99113247	Galnt4	3.99454	3.69349
chr10	99263231	99267489	Dusp6	22.1471	24.8257
chr10	99609171	99658134	Gm20110	0	0
chr10	99638731	99641920	Gm18409	0	0
chr10	99757705	99759658	Csl	0	0
chr10	100015824	100100412	Kitl	13.5047	6.40814
chr10	100345970	100351773	Gm4302	0	0
chr10	100443902	100487347	Tmtc3	5.69396	3.15259
chr10	100488289	100572142	Cep290	2.40122	2.13368
chr10	100572274	100589259	4930430F08Rik	3.14904	3.45235
chr10	100592386	100618391	1700017N19Rik	0	0
chr10	101681487	102391468	Mgat4c	0	0
chr10	101772692	101772772	Mir3059	0	0
chr10	102481756	102490418	Nts	0	0.6226
chr10	102512222	102546560	Rassf9	5.74993	5.39158
chr10	103007847	103028777	Alx1	0.02464	0
chr10	103063198	103236322	Lrriq1	0.01181	0.20342
chr10	103367808	103419379	Slc6a15	0	0.05176
chr10	104145039	104145427	Gm21293	0	0
chr10	104153548	104179491	Gm4340	0	0
chr10	105187664	105574479	Tmtc2	2.47509	2.15272
chr10	105574551	105583870	Gm15663	1.00237	0.79181
chr10	105763185	105841380	Mettl25	3.19561	3.91789
chr10	105841479	105847510	Ccdc59	16.9188	15.8829
chr10	106470310	106933468	Ppfia2	0	0.08654
chr10	106936164	107123664	Acss3	1.46078	0.6273
chr10	107271831	107425143	Lin7a	0.09377	0.15299
chr10	107482908	107486134	Myf5	0	0
chr10	107492860	107494729	Myf6	0	0
chr10	107517360	107720027	Ptprq	0.11119	0.48561
chr10	107762310	107912134	Otogl	0.02685	0
chr10	108162400	108277575	Ppp1r12a	35.5956	30.2051
chr10	108332189	108414391	Pawr	20.3069	18.4938
chr10	108497650	109010975	Syt1	0.42084	3.13329
chr10	108699044	108700160	Gm5136	0	0.01339
chr10	109683439	110000219	Nav3	1.39296	1.51629
chr10	110600650	110615961	9230102K24Rik	0	0
chr10	110745465	110787384	E2f7	0.14753	0.21926
chr10	110801174	110896507	1700020G17Rik	0	0
chr10	110920176	110939514	Csrp2	18.9214	25.2963
chr10	110941780	111010066	Zdhhc17	9.851	5.64536
chr10	111164802	111297247	Osbpl8	5.54867	2.99639
chr10	111298679	111301736	Bbs10	2.15382	0.93448
chr10	111473192	111496886	Nap1l1	9.83928	11.2252
chr10	111500788	111501345	Gm5176	0.79808	0.8149
chr10	111506286	111508649	Phlda1	13.7113	17.3561
chr10	111586719	111594273	4933440J02Rik	0	0
chr10	111854521	111874376	Gm20758	0	0
chr10	111972695	111988430	Krr1	7.23329	5.20817
chr10	111988800	111997264	Glipr1	0.5598	1.39963
chr10	112060189	112078510	Glipr1l1	0	0
chr10	112083354	112108098	Glipr1l2	0	0
chr10	112165676	112216555	Caps2	0.048	0.33544
chr10	112271123	112466304	Kcnc2	0.04594	0
chr10	112726926	112785599	1700010J16Rik	0	0
chr10	112925428	112929026	Atxn7l3b	40.1945	45.1257
chr10	113586578	113614774	Mir669h	1.00887	1.40058
chr10	114398821	114801370	Trhde	0	0.06954
chr10	115078641	115185022	Tph2	0	0.10297
chr10	115197871	115251493	Tbc1d15	8.55288	6.60366
chr10	115289862	115315591	Rab21	29.7018	29.3821
chr10	115340740	115362262	Tmem19	12.2213	15.2232
chr10	115369966	115384435	Thap2	5.6831	3.62405
chr10	115384959	115432771	Zfc3h1	12.3464	8.83666
chr10	115450314	115587780	Lgr5	0.07488	0.2371
chr10	115569986	115582454	A930009A15Rik	0.06064	0
chr10	115817284	115849893	Tspan8	0.76884	24.0674
chr10	116018363	116274929	Ptprr	0.03422	0
chr10	116111664	116113917	4933416C03Rik	0	0
chr10	116301374	116389538	Ptprb	2.72496	0.17626
chr10	116417868	116473523	Kcnmb4	0.9416	2.89737
chr10	116418407	116421235	1700058G18Rik	0	0
chr10	116485161	116581511	Cnot2	23.3449	22.1734
chr10	116723067	116729177	1700030O20Rik	0	0
chr10	116776545	116896879	Myrfl	0	2.67266
chr10	116905784	116950380	Rab3ip	3.22713	3.92113
chr10	116950562	116963279	4933412E12Rik	2.27551	3.59766
chr10	116964740	116969107	D630029K05Rik	0.05997	0
chr10	116986314	117025040	Best3	0	0.04741
chr10	117045341	117046768	Lrrc10	0	0.17621
chr10	117050998	117063814	Cct2	68.8602	85.3696
chr10	117070127	117148474	Frs2	13.7209	9.54353
chr10	117215141	117224507	Yeats4	13.418	21.1021
chr10	117233753	117238681	9530003J23Rik	0	0
chr10	117277541	117282272	Lyz2	68.0434	35.3549
chr10	117287795	117292868	Lyz1	3.4995	2.55721
chr10	117344668	117376973	Cpsf6	10.796	6.43172
chr10	117629500	117687352	Cpm	0.45149	0.99036
chr10	117688905	117710716	Mdm2	22.5813	18.5066
chr10	117733678	117746358	Slc35e3	3.04427	1.97733
chr10	117750643	117792705	Nup107	10.8741	6.37885
chr10	117814597	117845974	Rap1b	34.4799	33.2893
chr10	117925459	117948307	4933411E08Rik	0	0
chr10	118141787	118168999	Mdm1	3.63808	1.59036
chr10	118204964	118210046	Il22	0	0.06984
chr10	118289630	118295038	Iltifb	0	0
chr10	118441047	118445892	Ifng	0	0
chr10	118859349	118868903	Dyrk2	15.6508	9.58668
chr10	119092905	119103107	1700064J06Rik	0	0
chr10	119198812	119240055	Cand1	19.9455	15.9971
chr10	119413444	119426864	1700025F24Rik	0	0
chr10	119454314	120075593	Grip1	3.89087	2.75539
chr10	119746062	119761699	4930564G21Rik	0	0
chr10	120083608	120112965	Helb	3.61071	2.24857
chr10	120141654	120201537	Irak3	2.8816	1.65622
chr10	120208826	120224897	Tmbim4	32.643	43.2831
chr10	120227060	120232070	Llph	6.89455	8.16811
chr10	120361275	120476935	Hmga2	0	0
chr10	120389523	120392793	9230105E05Rik	0	0
chr10	120765732	120778886	4921513I03Rik	0.10793	0.20772
chr10	120781101	120898971	Msrb3	35.9204	20.5702
chr10	120857629	120863328	Gm15910	0.35217	2.34078
chr10	120923411	120979330	Lemd3	4.93795	3.04905
chr10	121034004	121100642	Wif1	0.02899	0.3937
chr10	121263820	121311189	Tbc1d30	0.50731	0.891
chr10	121365090	121397245	Gns	63.8137	51.1408
chr10	121410351	121476250	Rassf3	7.36909	14.0195
chr10	121546456	121586794	Tbk1	15.5559	11.6477
chr10	121587380	121626316	Xpot	14.3884	10.1182
chr10	121641701	121693914	D930020B18Rik	0.04421	0.0046
chr10	121739937	121752859	BC048403	4.60107	4.37869
chr10	121780991	122047315	Srgap1	3.07151	4.01998
chr10	122078112	122079879	Gm9079	0.74732	0.64221
chr10	122081260	122097102	Tmem5	23.0265	20.1514
chr10	122119697	122130558	Gm4489	0	0
chr10	122448499	122453453	Avpr1a	0.8302	0.33774
chr10	122565023	122569891	A130077B15Rik	0.03779	0
chr10	122678762	122945793	Ppm1h	11.7928	7.71159
chr10	122985640	122985724	Mirlet7i	0	1.06729
chr10	122992061	123076505	Mon2	15.6031	11.3302
chr10	123113244	123196923	Usp15	13.0008	15.4404
chr10	123264076	123741204	Fam19a2	0	0.0069
chr10	124469074	124524488	4930503E24Rik	0	0
chr10	125227485	125328535	Slc16a7	1.48469	1.82047
chr10	125966219	126015359	Lrig3	13.4956	11.9892
chr10	126868428	126901371	Xrcc6bp1	4.88307	4.28594
chr10	126978717	126999975	Ctdsp2	56.3876	48.9574
chr10	126995530	126995613	Mir26a-2	0	0
chr10	127000709	127020994	Avil	2.40706	129.604
chr10	127022332	127030814	Tsfm	11.8669	17.8665
chr10	127032905	127041394	LOC100504608	0	0
chr10	127041932	127045461	Mettl1	16.7635	21.771
chr10	127048246	127053006	Cyp27b1	0.0676	0.10098
chr10	127056050	127060184	2017-03-09	6.84692	8.03832
chr10	127063603	127067282	Cdk4	103.666	105.645
chr10	127067290	127070261	Tspan31	47.5205	61.9411
chr10	127070481	127071101	LOC100504703	5.99046	13.8385
chr10	127078907	127093169	Agap2	0.41456	0.35824
chr10	127094259	127121160	Os9	59.5269	69.6397
chr10	127165156	127172340	B4galnt1	67.9128	94.5947
chr10	127172426	127180645	Slc26a10	0.75257	1.26219
chr10	127182521	127190054	Arhgef25	38.9236	27.866
chr10	127190378	127195709	Dtx3	105.145	73.3581
chr10	127195249	127202643	F420014N23Rik	1.62196	0.60354
chr10	127197067	127211622	Pip4k2c	35.1879	31.4887
chr10	127225695	127263363	Kif5a	0.4843	0.34476
chr10	127266262	127281955	Dctn2	60.9716	80.0126
chr10	127281960	127288771	Mbd6	51.6484	36.8112
chr10	127290793	127296220	Ddit3	32.9869	42.1771
chr10	127296289	127311786	Mars	16.8639	17.2363
chr10	127323727	127329881	Arhgap9	1.07024	1.64645
chr10	127329944	127341579	Gli1	0.01984	0.25558
chr10	127349402	127351772	Inhbe	0	0
chr10	127356326	127370544	Inhbc	0	0
chr10	127390311	127499384	R3hdm2	23.6527	22.4522
chr10	127501717	127508815	Stac3	1.34235	1.27628
chr10	127514939	127517122	Ndufa4l2	1.32701	4.38145
chr10	127517157	127522444	Shmt2	11.1885	16.8607
chr10	127525473	127534559	Nxph4	0	1.49807
chr10	127538158	127621148	Lrp1	60.8673	29.3793
chr10	127642986	127660917	Stat6	40.2336	38.5359
chr10	127660988	127666703	Nab2	19.5192	21.5857
chr10	127667123	127668851	1700012D01Rik	2.34659	1.96141
chr10	127677065	127701047	Tmem194	3.32493	1.42579
chr10	127705256	127720940	Myo1a	0.14168	0.37708
chr10	127724478	127731768	Tac2	0	0
chr10	127739538	127747339	Zbtb39	5.62045	4.23332
chr10	127749602	127751798	Gpr182	0.63155	0.10128
chr10	127759763	127768299	Rdh1	0.02534	0
chr10	127776405	127792697	Rdh9	0.09547	0.06489
chr10	127801153	127815839	Rdh16	0	0.03969
chr10	127824216	127846565	Rdh18-ps	0	0
chr10	127849928	127861176	Rdh19	0	0
chr10	127866476	127877319	BC089597	0	0
chr10	127884027	127888699	Rdh7	0.1121	0
chr10	127898535	127911759	Sdr9c7	0.14409	0.61875
chr10	127990936	128007508	Hsd17b6	0.41617	0.44496
chr10	128015215	128030030	Prim1	3.35939	3.76994
chr10	128035346	128048637	Naca	13.4691	17.1468
chr10	128058982	128077254	Ptges3	13.2805	16.5449
chr10	128083307	128090388	Atp5b	295.027	358.896
chr10	128085286	128085363	Mir677	1.25107	1.83439
chr10	128092783	128129303	Baz2a	19.5356	16.5853
chr10	128129470	128180297	Rbms2	21.3675	18.569
chr10	128194635	128209909	Gls2	0.049	0.30156
chr10	128210005	128211794	Spryd4	4.96096	5.29455
chr10	128225838	128231811	Mip	0	0.04456
chr10	128232063	128252941	Timeless	1.60932	1.44419
chr10	128254131	128255901	Apon	0	0
chr10	128267997	128270151	Apof	0	1.25173
chr10	128270576	128292849	Stat2	47.6722	42.4076
chr10	128296140	128298084	Il23a	1.4727	5.02276
chr10	128303335	128321358	Pan2	17.4258	11.0692
chr10	128322459	128327187	Cnpy2	71.9765	101.528
chr10	128337832	128362479	Cs	58.9454	67.0056
chr10	128363097	128370037	Coq10a	9.2225	10.0631
chr10	128377124	128394006	Ankrd52	16.3553	11.2192
chr10	128395931	128401224	Slc39a5	0.19713	0.25826
chr10	128401395	128409796	Nabp2	31.5768	52.6139
chr10	128411616	128441441	Rnf41	7.82145	8.18218
chr10	128459236	128490174	Smarcc2	59.8112	54.4066
chr10	128490861	128493825	Myl6	498.688	666.157
chr10	128494157	128498685	Myl6b	5.3321	7.10871
chr10	128510250	128525859	Esyt1	63.2906	37.4078
chr10	128543565	128547744	Zc3h10	9.188	12.482
chr10	128548110	128549168	Rpl41	423.852	920.37
chr10	128557766	128565934	Pa2g4	39.9693	46.7685
chr10	128569368	128589501	Erbb3	4.54159	8.30033
chr10	128624529	128626506	Rps26	447.257	819.976
chr10	128632415	128645993	Ikzf4	5.80745	2.97909
chr10	128669887	128673918	Suox	13.448	15.5225
chr10	128677183	128696268	Rab5b	27.1383	20.6609
chr10	128697939	128705051	Cdk2	11.2594	11.4287
chr10	128706258	128720135	Pmel	0.56013	1.31048
chr10	128720239	128744056	Dgka	41.0033	34.7043
chr10	128747879	128766568	Wibg	11.3642	14.4724
chr10	128790910	128800035	Mmp19	0.06438	0.15097
chr10	128800825	128804370	Tmem198b	6.96357	4.24536
chr10	128805676	128819446	Dnajc14	28.0596	29.154
chr10	128819954	128821631	Ormdl2	12.8092	16.5508
chr10	128821771	128877638	Sarnp	10.3915	13.0566
chr10	128884546	128891718	Gdf11	1.09123	0.89404
chr10	128908919	128912818	Cd63	100.237	166.902
chr10	128913591	128919297	Rdh5	2.54257	3.41973
chr10	128919914	128923524	Bloc1s1	69.1216	100.214
chr10	128933813	128958276	Itga7	0.54338	0.59375
chr10	128958285	128960988	Mettl7b	0	0
chr10	128989914	128990852	Olfr9	0	0
chr10	129011287	129012216	Olfr763	0	0
chr10	129046132	129047061	Olfr765	0	0
chr10	129079032	129079961	Olfr767	0	0
chr10	129093034	129093972	Olfr768	0	0
chr10	129111485	129112423	Olfr769	0	0
chr10	129132831	129133766	Olfr770	0	0
chr10	129160029	129160982	Olfr771	0	0
chr10	129174051	129175054	Olfr772	0	0
chr10	129186484	129187419	Olfr773	0	0
chr10	129238151	129239089	Olfr774	0	0
chr10	129250536	129251474	Olfr775	0	0
chr10	129260963	129261901	Olfr776	0	0
chr10	129268386	129269321	Olfr777	0	0
chr10	129321625	129322563	Olfr780	0	0
chr10	129332883	129333818	Olfr781	0	0
chr10	129350565	129351509	Olfr782	0	0
chr10	129387635	129388594	Olfr784	0	0
chr10	129436814	129437752	Olfr786	0	0
chr10	129462678	129463616	Olfr787	0	0
chr10	129472694	129473629	Olfr788	0	0
chr10	129500886	129501854	Olfr790	0	0
chr10	129526229	129527167	Olfr791	0	0
chr10	129540539	129541474	Olfr792	0	0
chr10	129570657	129571619	Olfr794	0	0
chr10	129607547	129608479	Olfr796	0	0
chr10	129625124	129626059	Olfr798	0	0
chr10	129647130	129648065	Olfr799	0	0
chr10	129659808	129660743	Olfr800	0	0
chr10	129665755	129665839	Mir684-1	0	0
chr10	129669561	129670517	Olfr801	0	0
chr10	129681799	129682737	Olfr802	0	0
chr10	129691113	129692039	Olfr803	0	0
chr10	129704880	129705824	Olfr804	0	0
chr10	129722583	129723542	Olfr805	0	0
chr10	129737974	129738915	Olfr806	0	0
chr10	129754513	129755448	Olfr807	0	0
chr10	129767498	129768436	Olfr808	0	0
chr10	129775871	129776857	Olfr809	0	0
chr10	129790649	129791587	Olfr810	0	0
chr10	129801564	129802523	Olfr811	0	0
chr10	129842108	129843040	Olfr812	0	0
chr10	129856520	129857452	Olfr813	0	0
chr10	129873823	129874755	Olfr814	0	0
chr10	129901776	129902726	Olfr815	0	0
chr10	129911338	129912276	Olfr816	0	0
chr10	129945104	129946060	Olfr818	0	0
chr10	129965736	129966698	Olfr819	0	0
chr10	129974605	129984424	Olfr247	0	0
chr10	130017363	130018301	Olfr820	0	0
chr10	130033628	130034560	Olfr821	0	0
chr10	130074412	130075350	Olfr822	0	0
chr10	130111841	130112788	Olfr823	0	0
chr10	130126108	130127055	Olfr824	0	0
chr10	130162362	130163324	Olfr825	0	0
chr10	130179937	130180878	Olfr826	0	0
chr10	130210160	130211128	Olfr827	0	0
chr10	130268152	130280240	Neurod4	0	0
chr10	130322852	130362642	Tespa1	1.03321	0.46798
chr10	130385800	130394241	Vmn2r84	0	0
chr10	130418261	130429612	Vmn2r85	0	0
chr10	130446199	130455894	Vmn2r86	0	0
chr10	130471821	130497379	Vmn2r87	0	0.00619
chr11	3124021	3131849	Pisd-ps1	48.3843	57.915
chr11	3131945	3193463	Sfi1	8.0934	6.47199
chr11	3202353	3244588	Eif4enif1	16.3081	11.4186
chr11	3239902	3462990	Mir3470a	0.26784	1.19368
chr11	3249922	3266386	Drg1	45.115	47.8851
chr11	3289131	3308999	Patz1	21.0913	19.6118
chr11	3309084	3320722	Gm11944	2.46402	1.71059
chr11	3330731	3342971	Pik3ip1	52.5486	43.9891
chr11	3343297	3409235	Limk2	47.02	49.0772
chr11	3415983	3452325	Rnf185	12.387	10.1416
chr11	3452437	3479831	8430429K09Rik	1.3016	1.60186
chr11	3488227	3494166	Pla2g3	1.13671	0.54179
chr11	3494272	3504821	Inpp5j	0.25067	5.92667
chr11	3514702	3517351	Selm	12.2597	64.4797
chr11	3517522	3539292	Smtn	8.34326	15.635
chr11	3639794	3648808	Tug1	10.9483	6.95156
chr11	3649494	3690370	Morc2a	15.8846	11.3409
chr11	3703731	3863903	Osbp2	0.13648	0.1449
chr11	3886088	3895126	4921536K21Rik	0.07844	0.19211
chr11	3895240	3901296	Dusp18	0.30246	2.1691
chr11	3907022	3914664	Slc35e4	4.00316	5.52092
chr11	3917078	3932078	Tcn2	49.7661	50.5984
chr11	3963975	3980004	Pes1	24.582	21.2589
chr11	3983636	3999328	Gal3st1	0.18228	3.67347
chr11	4031782	4048009	Sec14l4	1.98392	3.28317
chr11	4064853	4078990	Sec14l3	0	0
chr11	4091481	4095431	Mtfp1	1.13429	1.16484
chr11	4097040	4118729	Sec14l2	0.63044	1.22295
chr11	4135160	4141123	Rnf215	18.8167	15.5106
chr11	4139364	4139446	Mir3060	2.83223	0
chr11	4141193	4160293	Ccdc157	12.6013	7.17347
chr11	4160354	4182541	Sf3a1	21.7589	19.7834
chr11	4186833	4215505	Tbc1d10a	51.3449	51.5584
chr11	4218251	4222409	Gatsl3	34.602	35.3375
chr11	4236785	4241026	Osm	0.06086	0.06543
chr11	4257568	4272514	Lif	0.88984	1.06951
chr11	4346383	4441082	Hormad2	0.0605	0.13036
chr11	4480868	4594815	Mtmr3	23.6639	16.5989
chr11	4620275	4630011	Gm11961	0	0
chr11	4637793	4683386	Ascc2	13.2866	11.3646
chr11	4701968	4704344	Uqcr10	93.8615	196.113
chr11	4704678	4737666	Zmat5	19.1637	25.9725
chr11	4738821	4746778	Cabp7	0.05058	0
chr11	4765845	4849544	Nf2	38.5942	30.5044
chr11	4874003	4894200	Nipsnap1	9.48424	13.4398
chr11	4895343	4928865	Thoc5	15.6374	18.074
chr11	4938756	4948064	Nefh	0.10683	0.20266
chr11	4986824	5042794	Ap1b1	24.0193	27.7309
chr11	5054131	5065327	Gas2l1	6.98753	10.7505
chr11	5058128	5060374	Rasl10a	0.67939	3.16548
chr11	5069688	5099077	Ewsr1	93.2133	84.9841
chr11	5099438	5106091	Rhbdd3	11.9469	14.291
chr11	5106266	5152222	Emid1	0.80614	0.70509
chr11	5191553	5261610	Kremen1	35.5042	29.4359
chr11	5254598	5254622	Mir3079	0	0
chr11	5276329	5444847	Znrf3	2.75024	1.50452
chr11	5520641	5525993	Xbp1	61.9482	69.121
chr11	5528888	5542217	Ccdc117	8.91164	6.60608
chr11	5569684	5689337	Ankrd36	0	0
chr11	5703983	5707699	Mrps24	26.1637	37.6721
chr11	5713417	5762376	Urgcp	10.429	8.32266
chr11	5765509	5784710	2210015D19Rik	2.49107	2.5952
chr11	5788483	5800980	Dbnl	44.5599	49.3606
chr11	5801637	5803796	Pgam2	4.66189	4.60625
chr11	5827860	5838016	Polm	10.8769	8.7234
chr11	5861866	5872179	Aebp1	43.0101	31.257
chr11	5872226	5878256	Pold2	18.3652	15.5084
chr11	5896637	5898782	Myl7	0	1.31561
chr11	5900823	5949599	Gck	0.03579	0.27493
chr11	5955758	5967781	Ykt6	31.4484	33.2576
chr11	5969666	6065748	Camk2b	2.01371	8.66209
chr11	6105692	6200451	Nudcd3	25.4289	29.4522
chr11	6172508	6173331	Rps15a-ps6	0.81219	1.27075
chr11	6211011	6230245	Npc1l1	0.11508	0.06964
chr11	6257545	6267729	Ddx56	15.6689	12.7581
chr11	6270714	6274837	Tmed4	38.5836	42.5622
chr11	6291597	6359094	Ogdh	40.6374	38.7479
chr11	6389364	6406162	Zmiz2	30.8609	27.5238
chr11	6415870	6419810	Ppia	28.3041	41.9191
chr11	6427226	6444443	H2afv	24.7365	31.7009
chr11	6467599	6476076	Purb	14.2232	16.7386
chr11	6506548	6520958	Myo1g	0.78662	5.30691
chr11	6525591	6528760	Gm11974	6.43029	8.02534
chr11	6546887	6596734	Ccm2	9.90009	12.0743
chr11	6597823	6606054	Nacad	0.28844	0.33995
chr11	6615598	6626067	Tbrg4	12.2758	11.7377
chr11	6620319	6620419	Snora5c	1.28705	0
chr11	6635483	6638649	Wap	0	0
chr11	6650148	6660236	Gm11978	0	0
chr11	6658621	6677475	Ramp3	0.13254	1.30697
chr11	6716001	6720037	Gm11981	0	0
chr11	7063489	7178505	Adcy1	0.0772	0.17618
chr11	7183157	7188569	Gm11985	0	0
chr11	7197787	7202546	Igfbp1	0	0
chr11	7206091	7213923	Igfbp3	28.9649	41.3747
chr11	8431652	8664535	Tns3	155.079	92.5839
chr11	8993142	9011137	Hus1	3.06324	2.4335
chr11	9016054	9031538	Sun3	0	0
chr11	9048592	9069354	Gm11992	0.12978	0.48831
chr11	9118008	9136170	Upp1	0.37728	8.24241
chr11	9191942	9684259	Abca13	0.03427	0.16349
chr11	11114016	11263526	Vwc2	0.62172	0.8251
chr11	11280040	11462419	Zpbp	0.7155	0.24977
chr11	11489266	11515190	4930415F15Rik	0	0
chr11	11686213	11772926	Ikzf1	4.19638	2.16766
chr11	11800288	11808962	Fignl1	0.39233	0.37097
chr11	11814101	11898144	Ddc	0.07992	0.53157
chr11	11868123	11885321	1700042O10Rik	0	0
chr11	11930499	12037420	Grb10	7.17236	3.75183
chr11	12236676	12464960	Cobl	56.5222	37.654
chr11	14560336	14599225	1700046C09Rik	0	0
chr11	14599240	14600316	Pom121l12	0	0
chr11	16257724	16284551	Vstm2a	0.0341	0.25604
chr11	16501638	16508484	Sec61g	0.40377	0.86178
chr11	16752203	16913907	Egfr	56.5787	29.5297
chr11	16936723	16951093	2810442I21Rik	0.03415	0
chr11	16951410	16954772	Fbxo48	0.29011	0.1654
chr11	16971206	17008718	Plek	0.97883	1.84854
chr11	17051934	17079372	Cnrip1	0.15698	0.43352
chr11	17159298	17200380	Ppp3r1	17.0477	16.5616
chr11	17203200	17211589	Pno1	7.66822	10.3831
chr11	17211893	17235200	Wdr92	3.60608	4.28955
chr11	17257618	17269176	C1d	10.0843	8.49922
chr11	17938749	17953875	Etaa1	1.84345	1.48553
chr11	18880428	19018969	Meis1	48.128	33.0513
chr11	19065275	19075740	4933406G16Rik	0.00605	0.21356
chr11	19924442	20022597	Spred2	30.1889	17.0789
chr11	20062304	20112951	Actr2	28.3699	31.0542
chr11	20201602	20226856	Rab1	58.547	47.6848
chr11	20227037	20249424	Cep68	8.88184	5.43659
chr11	20302180	20332713	Slc1a4	49.53	42.0991
chr11	20543253	20653023	Sertad2	13.7288	9.56961
chr11	20685085	20741548	Aftph	18.0154	16.6823
chr11	20823355	20831108	Lgalsl	13.0212	9.14149
chr11	21091324	21150327	Peli1	7.24856	9.0205
chr11	21238889	21321133	Vps54	9.50545	7.92415
chr11	21321141	21370879	Ugp2	16.8462	14.6832
chr11	21344588	21344675	Mir1933	0	0
chr11	21494730	21511180	4932414J04Rik	0	0
chr11	21556692	21571934	Mdh1	94.5605	118.716
chr11	21572281	21898686	Wdpcp	4.64688	4.03001
chr11	21994764	22001651	Otx1	0.08773	0.06051
chr11	22005826	22286795	Ehbp1	5.6086	3.78181
chr11	22512283	22519231	Tmem17	3.11946	3.74879
chr11	22834739	22860336	B3gnt2	13.8679	12.7239
chr11	22899728	22982284	Commd1	31.9719	49.5343
chr11	22972005	22976496	Zrsr1	15.9983	14.862
chr11	22990593	23003336	Cct4	67.8087	65.6449
chr11	23013387	23023741	Fam161a	2.27109	2.19345
chr11	23256041	23297597	Xpo1	17.4996	11.1151
chr11	23306895	23487222	Usp34	12.1135	11.3439
chr11	23487882	23497946	Ahsa2	7.55705	8.357
chr11	23516203	23519942	1700093K21Rik	0	0
chr11	23558060	23558842	Gm12060	0	0
chr11	23573776	23633631	0610010F05Rik	1.80294	1.29563
chr11	23646479	23665935	Pex13	5.89091	4.46278
chr11	23665674	23732876	Pus10	3.98324	3.5788
chr11	23741729	23770970	Rel	5.347	2.72095
chr11	23862646	23895270	Papolg	5.56891	2.76326
chr11	24078056	24173558	Bcl11a	20.6718	15.9912
chr11	24481909	24569951	4933430M04Rik	0.20223	0.21421
chr11	24721006	24730722	Gm10466	0	0
chr11	25326107	25367137	4933427E13Rik	0	0
chr11	25616846	26210576	5730522E02Rik	0.0921	0
chr11	26387084	26471876	Fancl	4.1067	4.00046
chr11	26476554	26593920	Vrk2	3.07934	4.57107
chr11	26785108	26787859	Gm12070	0.00542	0.01915
chr11	28385692	28584296	Ccdc85a	0.06038	0.12746
chr11	28681564	28693276	2810471M01Rik	0	0
chr11	28746191	28746276	Mir216b	0	0
chr11	28757012	28757083	Mir216a	0	0
chr11	28763728	28763835	Mir217	0	0
chr11	28853205	28926743	Efemp1	31.1451	58.5374
chr11	29130751	29161828	Pnpt1	7.69405	5.29004
chr11	29172907	29220797	Smek2	11.3637	8.3097
chr11	29221536	29247272	Ccdc104	11.3912	19.5123
chr11	29373775	29510811	Ccdc88a	1.58386	1.20598
chr11	29511757	29515033	Prorsd1	3.63972	4.21774
chr11	29526457	29545255	Mtif2	8.8545	8.18345
chr11	29545842	29547949	Rps27a	28.2859	47.4712
chr11	29548041	29578352	1700034F02Rik	0	0
chr11	29692898	29743050	Rtn4	42.8069	45.9763
chr11	29744415	30026033	Eml6	1.81958	1.44422
chr11	29822395	29825668	4931440F15Rik	0	0.70809
chr11	30099395	30219772	Sptbn1	80.8929	45.3871
chr11	30426006	30471829	4930505A04Rik	0	0
chr11	30505992	30649396	Acyp2	1.99344	2.9284
chr11	30771775	30880361	Psme4	9.05045	8.32188
chr11	30885358	30893725	Gpr75	0.24939	0.10801
chr11	30929784	30954131	Erlec1	9.64395	8.28368
chr11	30954398	31102704	Asb3	3.88703	3.41658
chr11	30976709	30986365	Chac2	0.92917	0.6594
chr11	31359441	31370061	Stc2	1.33368	1.02374
chr11	31665150	31671862	Bod1	28.3129	30.6765
chr11	31872211	31931577	Cpeb4	4.65311	5.38526
chr11	31965633	31979651	4930524B15Rik	0	0
chr11	32000459	32059202	Nsg2	3.28872	1.63542
chr11	32188997	32200279	Il9r	0.18802	2.08503
chr11	32205415	32208995	Snrnp25	4.66242	26.9381
chr11	32209585	32222293	Rhbdf1	32.5011	29.3912
chr11	32226505	32232418	Mpg	8.8146	10.077
chr11	32232703	32267614	Nprl3	12.8147	12.1198
chr11	32276600	32278115	Hba-x	0	0
chr11	32283672	32296491	Hba-a1	0	0
chr11	32284487	32297310	Hba-a2	0	0
chr11	32286964	32287912	Hbq1b	0	0
chr11	32300069	32300873	Hbq1a	0	0
chr11	32347811	32428183	Sh3pxd2b	25.4134	17.4759
chr11	32455372	32518709	Ubtd2	11.4844	9.74124
chr11	32522733	32527574	Efcab9	0.26656	0.20751
chr11	32533266	32624595	Stk10	1.13342	1.3563
chr11	32642555	32746814	Fbxw11	19.7487	15.658
chr11	32820376	32824594	1700008A04Rik	0	0
chr11	33117431	33147400	Fgf18	0.18909	0.01188
chr11	33152498	33163206	Npm1	85.7235	86.232
chr11	33200752	33203588	Tlx3	0	0
chr11	33211794	33513746	Ranbp17	0.29606	0.37082
chr11	33550781	33578957	Gabrp	1.10599	16.2683
chr11	33629341	33993193	Kcnip1	0	0
chr11	33963013	33973638	Kcnmb1	0.08461	0
chr11	34047201	34092280	Lcp2	1.50838	0.69344
chr11	34204341	34208089	Foxi1	0	0.6179
chr11	34226864	34514545	Dock2	0.99264	1.57803
chr11	34314822	34422640	Fam196b	0	0.02231
chr11	34809185	34833641	Spdl1	1.66805	1.38885
chr11	35121456	35708507	Slit3	1.12469	1.77453
chr11	35616816	35616925	Mir218-2	0	0
chr11	35769495	35791285	Pank3	9.15162	4.06548
chr11	35782396	35782481	Mir103-1	0	0
chr11	35797380	35798884	Fbll1	0	0
chr11	35808381	35834528	Rars	31.6436	31.8783
chr11	35839178	35980089	Wwc1	14.5568	21.4374
chr11	36006669	36944243	Tenm2	1.19927	1.58064
chr11	38491548	38520045	Gm12130	0	0
chr11	40679314	40695203	Mat2b	30.4542	29.2447
chr11	40701388	40733437	Hmmr	0.72216	0.24752
chr11	40733642	40740046	Nudcd2	5.33586	6.12259
chr11	40748552	40755286	Ccng1	30.3331	25.985
chr11	41910190	42000714	Gabrg2	0	0
chr11	42131480	42182930	Gabra1	0	0.01105
chr11	42306437	42321051	Gabra6	0	0
chr11	42419757	42632591	Gabrb2	0	0.17231
chr11	43149877	43262286	Atp10b	0.21986	1.64753
chr11	43374397	43374461	Mir146	0	0
chr11	43420248	43426248	Pttg1	16.9428	17.048
chr11	43433731	43447981	Slu7	16.9415	20.0797
chr11	43474306	43491525	C1qtnf2	0	0.40361
chr11	43528749	43586999	Ccnjl	7.65655	4.19561
chr11	43596040	43601562	Fabp6	0.18434	2.13146
chr11	43681998	43722633	Pwwp2a	4.28984	4.27008
chr11	43730006	43747973	Ttc1	11.411	19.2002
chr11	43774606	43836332	Adra1b	0.08345	0.27595
chr11	44400063	44414017	Il12b	0	0.04829
chr11	44454571	44470548	Ublcp1	8.33154	7.78166
chr11	44518964	44565520	Rnf145	22.5785	17.3866
chr11	44618134	45005172	Ebf1	3.85329	2.10151
chr11	45102866	45116928	Gm12159	0	0
chr11	45808083	45842878	F630206G17Rik	0	0
chr11	45851964	45910625	Clint1	34.0627	29.5236
chr11	45928269	45944935	Lsm11	1.69832	1.67055
chr11	45948154	45955494	Thg1l	6.55492	7.55853
chr11	45980310	46017992	Sox30	0.10392	0.61957
chr11	46055987	46147342	Adam19	5.18338	3.31594
chr11	46148155	46166359	Nipal4	0.92068	0.87978
chr11	46193849	46312859	Cyfip2	2.21991	6.13825
chr11	46235557	46239871	Fndc9	0.13019	0.10205
chr11	46325150	46389515	Itk	2.20745	0.78256
chr11	46404728	46407985	Fam71b	0.03571	0.06468
chr11	46436947	46442721	Med7	5.14867	5.12822
chr11	46454931	46481254	Havcr2	0.23153	0.07011
chr11	46524251	46538156	Gm12169	0	0
chr11	46548413	46556068	Gm12171	0	0
chr11	46571513	46589232	BC053393	0	0
chr11	46607010	46629274	Dppa1	0	0
chr11	46636506	46645006	Gm4926	0	0
chr11	46668960	46707104	Timd2	0.0554	0.09374
chr11	46740223	46779578	Havcr1	0.00426	0.07556
chr11	46810799	46844333	Timd4	0.03153	0
chr11	46978783	47379302	Sgcd	0.85247	0.27269
chr11	48800360	48806241	Gnb2l1	475.196	606.878
chr11	48802033	48802109	Snord96a	23.3439	10.7731
chr11	48803139	48803206	Snord95	2.72042	0.06319
chr11	48806404	48817391	Trim41	22.8941	19.5923
chr11	48826138	48850195	Trim7	9.02292	8.20208
chr11	48865249	48871346	Irgm1	85.0009	79.412
chr11	48887422	48902152	Gm5431	0.94479	2.35698
chr11	48904656	48927159	Gm12185	1.69214	1.55314
chr11	48946150	48979303	9930111J21Rik1	1.33136	0.8522
chr11	48965817	49051242	9930111J21Rik2	0	0
chr11	48985329	48992246	Tgtp1	13.4855	14.0178
chr11	49050733	49135387	Olfr56	0.40954	0.11637
chr11	49057196	49064212	Tgtp2	12.8146	14.1748
chr11	49076587	49096987	Ifi47	43.8309	43.9987
chr11	49112777	49113757	Olfr1396	0.08191	0.35693
chr11	49148259	49149212	Olfr1395	0	0
chr11	49160016	49160954	Olfr1394	0	0
chr11	49168325	49187089	Btnl9	0	0.07677
chr11	49203500	49218816	Zfp62	8.46834	4.94992
chr11	49244191	49263024	Mgat1	24.5757	24.8352
chr11	49280150	49281085	Olfr1393	0	0
chr11	49293297	49294322	Olfr1392	0	0.12674
chr11	49317548	49318483	Olfr10	0	0
chr11	49327413	49328348	Olfr1391	0	0
chr11	49340534	49341469	Olfr1390	0	0
chr11	49430427	49431499	Olfr1389	0	0
chr11	49443853	49444788	Olfr1388	0	0
chr11	49459681	49460616	Olfr1387	0	0
chr11	49470054	49471181	Olfr1386	0	0
chr11	49494535	49495464	Olfr1385	0	0
chr11	49513618	49514651	Olfr1384	0	0
chr11	49523725	49524660	Olfr1383	0	0
chr11	49535187	49536122	Olfr1382	0	0
chr11	49551749	49552684	Olfr1381	0	0
chr11	49563923	49564858	Olfr1380	0	0
chr11	49609679	49652739	Flt4	0.44504	1.84621
chr11	49663595	49665118	Scgb3a1	0	19.6662
chr11	49674706	49712710	Cnot6	16.9997	10.5238
chr11	49794155	49838620	Gfpt2	0.31544	1.60218
chr11	49846751	49886421	Mapk9	13.4466	9.07551
chr11	49901835	49980223	Rasgef1c	0	0
chr11	50025331	50104733	Rnf130	41.6394	35.6097
chr11	50069702	50069799	Mir340	0	0
chr11	50131360	50172785	Tbc1d9b	33.1195	28.3523
chr11	50174851	50200115	3010026O09Rik	4.08661	3.99094
chr11	50200152	50210790	Sqstm1	158.703	160.066
chr11	50225335	50235103	Mgat4b	30.6829	39.4814
chr11	50236472	50238471	Ltc4s	1.28879	46.5716
chr11	50255635	50292336	Maml1	10.7723	8.5951
chr11	50293957	50325673	Canx	66.1986	70.0874
chr11	50357785	50357879	Mir804	0	0
chr11	50377719	50386528	Hnrnph1	142.942	94.0905
chr11	50389303	50431111	Rufy1	13.9517	12.516
chr11	50602085	50804049	Adamts2	6.24871	5.86457
chr11	50811085	50827731	Zfp354c	5.23346	3.0107
chr11	50832035	50841552	Zfp879	1.64546	1.08945
chr11	50850685	50866208	Grm6	0	0
chr11	50872723	50887443	Zfp454	1.19343	1.02972
chr11	50898712	50916161	Zfp2	3.03842	1.42195
chr11	50921786	50931635	Zfp354b	1.0007	0.34288
chr11	50950806	50953632	Prop1	0	0
chr11	50969020	50969967	Olfr1378	0	0
chr11	50984703	50985626	Olfr1377	0	0
chr11	51006974	51007897	Olfr51	0	0
chr11	51027004	51027945	Olfr54	0	0
chr11	51059257	51072799	Zfp354a	0.31247	0.33502
chr11	51085087	51091835	9230009I02Rik	0	0
chr11	51253651	51262951	BC049762	0	0
chr11	51263171	51281764	Clk4	28.4601	21.2191
chr11	51289920	51583925	Col23a1	7.32443	6.4272
chr11	51584757	51603269	Agxt2l2	8.53552	5.92286
chr11	51600100	51606881	Hnrnpab	98.0028	123.968
chr11	51619773	51623672	Nhp2	22.5109	35.5637
chr11	51623715	51635896	Rmnd5b	23.5012	23.5365
chr11	51643089	51650953	N4bp3	4.68867	9.09527
chr11	51651074	51657681	D930048N14Rik	4.65741	3.20099
chr11	51685385	51688634	0610009B22Rik	14.3139	17.1654
chr11	51692263	51756834	Sec24a	5.85566	2.88941
chr11	51763663	51791953	Sar1b	23.3697	22.3731
chr11	51813456	51857481	Phf15	19.1917	14.3526
chr11	51967631	51977336	Cdkn2aipnl	14.85	18.3167
chr11	51985146	52000466	Ube2b	38.497	39.9127
chr11	52004221	52084667	Cdkl3	1.69869	1.38644
chr11	52098824	52122749	Ppp2ca	54.4778	63.5223
chr11	52126746	52126836	Mir3061	1.86213	1.49538
chr11	52144593	52145528	Olfr1373	0	0
chr11	52154876	52157907	Olfr1372-ps1	0.72298	3.19512
chr11	52213052	52213987	Olfr1371	0	0
chr11	52231995	52246858	Skp1a	90.3241	130.027
chr11	52252604	52282571	Tcf7	23.87	14.8986
chr11	52361115	52389396	Vdac1	78.1786	98.2136
chr11	52396428	52408723	9530068E07Rik	85.7309	87.2359
chr11	52764706	53187347	Fstl4	0	0.17325
chr11	53111451	53120056	Gm11186	0	0
chr11	53259814	53300479	Hspa4	37.9891	40.0027
chr11	53324689	53333301	Zcchc10	5.32379	4.00337
chr11	53350767	53421830	Aff4	25.1137	13.0343
chr11	53422181	53423136	Leap2	0.18179	0.28853
chr11	53428948	53430831	Uqcrq	52.3986	132.369
chr11	53433286	53437902	Gdf9	0.10888	0.05188
chr11	53457205	53467755	Shroom1	0.94462	0.97973
chr11	53476578	53480195	Sowaha	0	0.38153
chr11	53519736	53544096	2017-09-08	13.6496	15.4274
chr11	53567379	53604244	Kif3a	8.50341	9.68852
chr11	53612461	53618665	Il4	0	0
chr11	53631323	53634702	Il13	0	2.89334
chr11	53649519	53707319	Rad50	13.2457	8.26438
chr11	53720794	53725103	Il5	1.72799	1.06368
chr11	53770014	53778374	Irf1	73.0071	61.9789
chr11	53785489	53859256	Gm12216	14.4068	14.3449
chr11	53864542	53891703	Slc22a5	13.159	9.48598
chr11	53950824	53980027	Slc22a21	3.14642	3.60616
chr11	53983126	54028090	Slc22a4	0.26666	0.23979
chr11	54054928	54069017	Pdlim4	5.34785	30.2375
chr11	54100924	54131667	P4ha2	3.03317	7.0552
chr11	54177772	54213288	4933405E24Rik	0	0
chr11	54247270	54249899	Csf2	0	0.2157
chr11	54265085	54267279	Il3	0	0
chr11	54303824	54361539	Acsl6	0.4137	0.44858
chr11	54370652	54426755	4930404A10Rik	0	0
chr11	54438179	54518241	Fnip1	5.67135	3.14534
chr11	54522845	54699286	Rapgef6	9.14859	4.80505
chr11	54717415	54787703	Cdc42se2	29.3016	25.0614
chr11	54819919	54824967	Gm12228	0	0
chr11	54839289	54860591	Lyrm7	2.27509	2.03991
chr11	54866438	54870496	Hint1	138.215	218.427
chr11	54902854	54910382	Gpx3	213.77	448.62
chr11	54910787	54962940	Tnip1	22.9826	32.5063
chr11	54978962	55033471	Anxa6	82.7152	96.7416
chr11	55049738	55078131	Ccdc69	1.69079	2.38601
chr11	55097985	55113028	Gm2a	11.6793	12.0587
chr11	55124823	55151706	Slc36a3	0	0
chr11	55158468	55185077	Slc36a2	0	0
chr11	55191719	55197682	4921508A21Rik	0	0
chr11	55204340	55236330	Slc36a1	20.1772	14.8094
chr11	55250610	55312257	Fat2	47.5806	30.3769
chr11	55394501	55420080	Sparc	176.362	171.436
chr11	55446643	55461138	Atox1	81.6172	196.216
chr11	55469752	55500887	G3bp1	58.0922	55.9038
chr11	55482706	55482829	Gm12238	0.7776	0
chr11	55514813	55607790	Glra1	0	0
chr11	56024990	56040987	Nmur2	0	0
chr11	57011618	57330244	Gria1	0.01792	0.27196
chr11	57482990	57518644	Fam114a2	23.5986	27.2884
chr11	57518665	57533817	Mfap3	8.97838	8.51811
chr11	57645442	57787500	Galnt10	8.64199	8.47843
chr11	57801637	57810615	Sap30l	16.4132	20.1635
chr11	57828713	57832147	Hand1	0	0
chr11	58009064	58062032	Larp1	36.7964	40.6382
chr11	58104153	58118594	Cnot8	22.053	28.9674
chr11	58120001	58168539	Gemin5	6.10719	4.43078
chr11	58171654	58179581	Mrpl22	14.1614	21.9596
chr11	58183843	58190198	Gm12250	6.90617	8.90886
chr11	58199556	58207592	Igtp	46.2115	43.9088
chr11	58214977	58222783	Irgm2	29.1035	26.9745
chr11	58307069	58314613	Zfp692	21.9768	21.9988
chr11	58315114	58330339	Zfp672	12.9576	11.5731
chr11	58330718	58347728	Sh3bp5l	12.5218	13.4834
chr11	58379032	58390541	Lypd8	3.14842	3.00402
chr11	58421111	58426023	1810065E05Rik	0	0.01703
chr11	58432559	58441622	Gm12253	0.00974	0
chr11	58446143	58452966	4930504O13Rik	0	0
chr11	58454915	58455980	Olfr30	0	0
chr11	58489719	58492499	Olfr332	0	0
chr11	58501598	58502554	Olfr331	0	0
chr11	58528929	58534825	Olfr330	0	0
chr11	58542447	58544938	Olfr329-ps	0	0
chr11	58551305	58552237	Olfr328	0	0
chr11	58566399	58567343	Olfr224	0	0
chr11	58580837	58581877	Olfr325	0	0
chr11	58597345	58598466	Olfr324	0	0
chr11	58608206	58613492	2210407C18Rik	0.37368	2.87298
chr11	58625073	58626044	Olfr323	0	0
chr11	58640465	58652404	Trim58	0	0
chr11	58665561	58666544	Olfr179	0	0
chr11	58683875	58684795	Olfr320	0	0
chr11	58701703	58702623	Olfr319	0	0.17108
chr11	58720069	58721094	Olfr318	0	0
chr11	58732096	58733223	Olfr317	0	0
chr11	58757667	58758587	Olfr316	0	0
chr11	58778089	58779086	Olfr315	0	0
chr11	58786139	58787269	Olfr314	0	0
chr11	58792802	58801960	Fam183b	0	0.36816
chr11	58816928	58818001	Olfr313	0	0
chr11	58831156	58832082	Olfr312	0	0
chr11	58841116	58842042	Olfr311	0	0
chr11	58867240	58884338	2810021J22Rik	3.72747	2.29874
chr11	58888153	58904225	Zfp39	3.51858	2.61403
chr11	58918057	58926965	Btnl10	0	0
chr11	58932288	58938906	Rnf187	75.0027	80.3189
chr11	58948911	58949530	Hist3h2ba	1.20672	0.28238
chr11	58954048	58954512	Hist3h2bb-ps	0	0
chr11	58954685	58956674	Hist3h2a	15.0744	17.8958
chr11	58963781	58971729	Trim17	0.79656	0.17015
chr11	58978116	58991458	Trim11	30.4021	25.0389
chr11	58994256	59136375	Obscn	0.02824	0.0217
chr11	59155369	59163745	Iba57	1.88542	1.64733
chr11	59175564	59183213	Gjc2	0.5156	0.04385
chr11	59183855	59191952	Guk1	23.7572	30.0562
chr11	59197793	59202431	2610507I01Rik	10.4008	7.62426
chr11	59202517	59206002	Mrpl55	17.1035	23.4382
chr11	59208361	59210734	2310033P09Rik	18.2339	37.9806
chr11	59211412	59228267	Arf1	142.944	169.175
chr11	59248042	59290751	Wnt3a	0.29092	0.6305
chr11	59306930	59333552	Wnt9a	6.47718	5.14906
chr11	59372669	59375653	Prss38	0	0.14182
chr11	59407150	59449956	Snap47	45.8102	41.4802
chr11	59450045	59458567	Jmjd4	4.18502	3.20262
chr11	59461197	59472474	Zfp867	6.66713	4.77164
chr11	59485521	59504254	Zkscan17	14.2019	13.2009
chr11	59505685	59511067	4933439C10Rik	12.5557	12.0127
chr11	59542686	59566956	Nlrp3	0	0
chr11	59570782	59571738	Olfr222	0	0
chr11	59589128	59590087	Olfr223	0	0
chr11	59612966	59614225	Olfr225	0	0
chr11	59662495	59780860	Mprip	58.6802	46.1377
chr11	59725917	59740154	1700007J10Rik	0.65139	0.15731
chr11	59783893	59787657	Pld6	0.52024	1.16925
chr11	59791408	59810039	Flcn	21.0314	12.1706
chr11	59810080	59818362	Gm16062	0.86721	0.28181
chr11	59817804	59839767	Cops3	22.3653	19.7224
chr11	59848073	59876533	Nt5m	7.97349	10.9878
chr11	59946892	59948147	1700013G23Rik	0.10042	0.41519
chr11	59948214	59963180	Med9	5.68706	8.56153
chr11	59963307	59964942	Rasd1	1.75851	2.68281
chr11	59970617	60036839	Pemt	2.99934	3.17971
chr11	60105013	60199088	Rai1	17.0029	12.3992
chr11	60199196	60220604	Srebf1	99.315	79.8905
chr11	60226714	60352905	Tom1l2	37.727	25.2316
chr11	60353380	60394333	Lrrc48	4.37007	4.23214
chr11	60400624	60417099	Atpaf2	14.3935	13.6017
chr11	60417145	60445277	Gid4	14.5222	11.2931
chr11	60454617	60468705	Drg2	25.6699	30.0478
chr11	60469339	60528368	Myo15	0.32809	0.1117
chr11	60537683	60558512	Alkbh5	21.4678	16.1415
chr11	60699690	60714148	Llgl1	16.0465	14.921
chr11	60714189	60727221	Flii	43.4796	39.2431
chr11	60728398	60732951	Smcr7	2.23215	4.7178
chr11	60728663	60728726	Mir5100	0	0
chr11	60740059	60777365	Top3a	5.2429	3.81126
chr11	60777525	60788287	Smcr8	7.02348	4.74634
chr11	60788897	60811265	Shmt1	6.10975	3.23478
chr11	60830631	60858423	Dhrs7b	9.35804	13.4402
chr11	60864452	60879038	Tmem11	14.4461	22.104
chr11	60902246	60913792	Gm16515	10.0425	10.2755
chr11	60920941	60931867	Gm16516	0.64342	2.1973
chr11	60932057	60952803	Map2k3	22.7109	30.7152
chr11	61022564	61073267	Kcnj12	0.06395	0.04951
chr11	61140835	61147642	Tnfrsf13b	0.2582	0.34484
chr11	61151781	61175059	Usp22	35.8987	24.4407
chr11	61208742	61218416	Aldh3a1	2.9768	37.6737
chr11	61244755	61267127	Aldh3a2	46.2953	59.4217
chr11	61301631	61342860	Slc47a2	1.57399	1.38675
chr11	61343400	61378075	Slc47a1	25.6321	14.8734
chr11	61448442	61453886	Rnf112	0.03611	0
chr11	61485444	61488704	Mfap4	1.01395	3.50398
chr11	61488812	61494203	Mapk7	8.82867	9.3293
chr11	61505172	61512927	B9d1	6.61879	13.9274
chr11	61517249	61579687	Epn2	11.7332	9.85938
chr11	61653321	61672777	Grap	1.43183	3.83261
chr11	61672782	61720799	Slc5a10	0.00306	0.08111
chr11	61684410	61709950	Fam83g	9.52845	13.2966
chr11	61729650	61762088	Prpsap2	12.4484	10.8938
chr11	61775598	61855092	Ulk2	9.85311	6.54524
chr11	61871307	61930226	Akap10	8.15401	6.01294
chr11	62077097	62223013	Specc1	4.66688	3.38495
chr11	62248984	62266452	Adora2b	3.81707	4.05264
chr11	62267224	62281395	Zswim7	3.19189	6.928
chr11	62281473	62316424	Ttc19	4.41244	4.03884
chr11	62316426	62457332	Ncor1	19.0257	19.1334
chr11	62458460	62513900	Pigl	6.60496	4.00496
chr11	62524944	62539261	Cenpv	1.63813	6.16988
chr11	62574486	62600305	Trpv2	0.92263	1.482
chr11	62602877	62604806	2410006H16Rik	78.5666	95.5403
chr11	62603086	62603148	Snord49b	1.82387	0
chr11	62603460	62603521	Snord49a	3.10177	0.61096
chr11	62604530	62604586	Snord65	1.86862	0
chr11	62604884	62648523	Fam211a	2.6969	2.92684
chr11	62648664	62666359	Mmgt2	9.69954	11.4153
chr11	62711486	62729093	Zfp287	1.43917	0.90873
chr11	62778387	62789417	Zfp286	0.4292	0.75242
chr11	62820253	62842948	Trim16	1.95342	3.7777
chr11	62847123	62877462	Fbxw10	0.3299	0.20451
chr11	62879490	62895184	Tvp23b	22.8339	19.5686
chr11	62951193	62993095	Cdrt4	0.04297	0
chr11	63061659	63094960	Tekt3	0	0
chr11	63131510	63159546	Pmp22	80.4657	54.4809
chr11	63884693	63922284	Hs3st3b1	0.68817	1.16076
chr11	63962627	64079472	Cox10	4.7096	7.29356
chr11	64079484	64083259	2810001G20Rik	6.20859	7.08453
chr11	64433135	64436674	F930015N05Rik	0.2136	0.21332
chr11	64520198	64522835	Hs3st3a1	0.68876	1.11289
chr11	64979035	65002038	Elac2	8.68215	8.92546
chr11	65002077	65162961	Arhgap44	26.309	24.0498
chr11	65176571	65269989	Myocd	0.06452	0
chr11	65277654	65287833	Gm12295	0	0
chr11	65688244	65788297	Map2k4	16.6037	11.4657
chr11	65734733	65734832	Mir744	0	0
chr11	65807244	65829239	Zkscan6	7.39467	8.60957
chr11	65831324	66168551	Dnahc9	1.32524	0.95239
chr11	66211725	66526126	Shisa6	1.38026	1.31637
chr11	66905632	66947086	Gm12298	0	0
chr11	66911991	66928700	Pirt	0	0.26799
chr11	67025154	67034790	Tmem220	3.15921	3.5689
chr11	67037880	67052618	Adprm	10.8985	9.95266
chr11	67052670	67067440	Sco1	4.32465	3.02499
chr11	67078300	67102291	Myh3	0	0.00924
chr11	67112461	67120080	2310065F04Rik	6.14182	1.88196
chr11	67171027	67197517	Myh2	0.11841	0.04445
chr11	67200114	67224575	Myh1	1.4482	1.38519
chr11	67237812	67260447	Myh4	2.96124	2.23047
chr11	67277124	67308633	Myh8	0.07431	0.07114
chr11	67327103	67371502	Myh13	0.6377	0.33227
chr11	67532998	67688992	Gas7	7.04676	11.5056
chr11	67695326	67703355	Rcvrn	0	0.20562
chr11	67706430	67771153	Glp2r	0.0602	0
chr11	67798271	67816002	Dhrs7c	0.00794	0.01416
chr11	67854523	67922153	Usp43	0.33245	2.54737
chr11	67924806	67965642	Wdr16	0.1255	0.12973
chr11	67966483	68207148	Stx8	4.58172	6.97919
chr11	68209364	68386826	Ntn1	1.21381	8.06132
chr11	68432125	68497846	Pik3r5	1.15528	42.5607
chr11	68503019	68552698	Pik3r6	0.0876	0.2864
chr11	68556186	68558245	Mfsd6l	0.11736	2.44044
chr11	68587037	68597951	Ccdc42	0	0
chr11	68691915	68816624	Myh10	6.6109	3.7865
chr11	68821446	68853131	Ndel1	23.1328	22.0033
chr11	68888553	68895015	Rnf222	0	0.07201
chr11	68901566	68901588	Rpl26	0	0
chr11	68921835	68927081	Odf4	0	0
chr11	68943154	68956858	Arhgef15	1.02664	0.14361
chr11	68968131	68972486	Slc25a35	5.30333	13.6259
chr11	68972516	68973820	Rangrf	5.13145	4.29246
chr11	68985701	69008460	Pfas	5.95261	3.90107
chr11	68990576	68990672	Mir3062	0.85967	0
chr11	69015911	69036473	Ctc1	13.4142	9.96668
chr11	69045643	69051662	Aurkb	0.91817	0.9316
chr11	69059775	69061576	2310047M10Rik	9.68106	11.5867
chr11	69070809	69073293	Tmem107	5.38384	7.59954
chr11	69088528	69092381	Vamp2	69.1899	66.5166
chr11	69098956	69109957	Per1	17.0019	9.86643
chr11	69120453	69123259	Hes7	1.6164	0.89254
chr11	69126377	69149115	Aloxe3	2.3502	1.01282
chr11	69157072	69169791	Alox12b	0	0.1831
chr11	69183885	69197843	Alox8	0	0.99783
chr11	69218117	69237022	Gucy2e	0	0.03078
chr11	69299496	69323873	Cntrob	6.36202	6.05374
chr11	69323986	69325793	Trappc1	30.3941	35.5252
chr11	69326258	69333041	Kcnab3	0.50162	0.22591
chr11	69340769	69342647	A030009H04Rik	2.00958	1.76683
chr11	69343273	69369426	Chd3	43.026	50.7271
chr11	69393612	69395346	Cyb5d1	5.09119	2.4979
chr11	69395791	69396360	Lsmd1	31.5684	48.1777
chr11	69396516	69398234	Tmem88	1.47939	1.41942
chr11	69398518	69413675	Kdm6b	16.8767	14.4644
chr11	69420809	69549108	Dnahc2	0.57714	0.24459
chr11	69554092	69560237	Efnb3	0.70808	0.43534
chr11	69561754	69579324	Wrap53	5.75843	9.08892
chr11	69580359	69591873	Trp53	48.9224	49.146
chr11	69599750	69605960	Atp1b2	1.36283	1.59641
chr11	69614816	69617905	Shbg	0	0
chr11	69622109	69623869	Sat2	3.31035	4.07222
chr11	69632971	69653297	Fxr2	32.9087	32.0858
chr11	69655037	69656703	Sox15	0.61134	0.70864
chr11	69656728	69662642	Mpdu1	21.3171	30.4708
chr11	69663043	69663125	Mir1934	0	0
chr11	69664371	69666062	Cd68	5.74883	2.60588
chr11	69666936	69672423	Eif4a1	45.7835	64.142
chr11	69673110	69682084	Senp3	32.0819	31.1755
chr11	69684334	69695444	BC096441	0	0.55705
chr11	69686240	69686956	Tnfsf12	23.4771	27.9573
chr11	69734410	69758223	Polr2a	58.8088	36.0156
chr11	69759886	69761844	Slc35g3	0.21641	0
chr11	69765912	69784026	Zbtb4	30.7528	24.4256
chr11	69784036	69795937	Chrnb1	4.96126	4.80427
chr11	69798202	69801625	Fgf11	2.45191	1.65707
chr11	69803595	69803668	Tmem102	2.58551	15.4361
chr11	69804931	69806038	G630025P09Rik	0.48137	0.6553
chr11	69816566	69818440	4933402P03Rik	0	0
chr11	69820871	69822165	Spem1	0.42441	0.55713
chr11	69823123	69834849	Nlgn2	22.9091	15.2469
chr11	69838525	69839558	Tmem256	33.7015	59.6312
chr11	69846372	69851974	Plscr3	51.924	45.5513
chr11	69852059	69858730	Tnk1	21.7623	16.1791
chr11	69876684	69878018	Tmem95	0.23068	0.64832
chr11	69878264	69880985	Kctd11	6.87848	9.17522
chr11	69881567	69895539	Acap1	2.25481	1.46538
chr11	69897358	69900986	2810408A11Rik	1.9407	2.4619
chr11	69901878	69913822	Neurl4	20.007	15.2115
chr11	69914192	69916591	Gps2	43.9946	55.1613
chr11	69916712	69921958	Eif5a	117.195	183.924
chr11	69935899	69941599	Ybx2	5.49376	3.03569
chr11	69942286	69948190	Slc2a4	50.3386	35.9146
chr11	69964779	69967886	Cldn7	2.80247	44.7889
chr11	69968226	69980562	Elp5	15.797	19.8301
chr11	69981168	69990600	Ctdnep1	49.1851	69.8329
chr11	69991370	69994949	Gabarap	148.474	225.733
chr11	69995771	70000011	Phf23	24.8712	31.2678
chr11	70000626	70010109	Dvl2	16.1307	12.7413
chr11	70010183	70015428	Acadvl	48.4525	46.9394
chr11	70012043	70012131	Mir324	1.88291	0.83155
chr11	70018605	70045531	Dlg4	2.93403	3.87284
chr11	70054369	70057894	Asgr1	1.051	5.28939
chr11	70092644	70106186	Asgr2	0.10021	0
chr11	70130357	70137542	Mgl2	0.27487	0
chr11	70166623	70170836	Clec10a	0.24143	0.06362
chr11	70213910	70216414	Slc16a11	12.8474	56.7013
chr11	70216792	70220994	Slc16a13	1.88523	4.67417
chr11	70224127	70229798	Bcl6b	0.27649	0.16952
chr11	70234717	70234800	Mir497	0	0
chr11	70235042	70235135	Mir195	0	0
chr11	70235204	70237914	0610010K14Rik	25.4391	35.0309
chr11	70238123	70239852	Rnasek	70.027	133.121
chr11	70241455	70255341	Alox12	1.73516	4.08562
chr11	70315613	70322518	Alox12e	7.71224	44.7805
chr11	70344147	70352031	Alox15	4.79332	21.887
chr11	70392881	70410031	Pelp1	14.5327	17.7975
chr11	70432580	70440828	Arrb2	8.56516	11.3567
chr11	70451931	70453726	Med11	15.1822	26.9667
chr11	70454234	70459621	Cxcl16	28.0045	54.1739
chr11	70459985	70466199	Zmynd15	3.03351	7.35851
chr11	70505274	70511183	Tm4sf5	0.14505	2.58635
chr11	70513516	70514616	Vmo1	0.04185	1.91936
chr11	70519209	70520736	Gltpd2	0.01455	0
chr11	70525357	70527858	Psmb6	71.835	105.872
chr11	70540164	70558110	Pld2	16.3628	17.1035
chr11	70562881	70614482	Mink1	36.8609	29.7924
chr11	70614883	70619194	Chrne	0	0.10994
chr11	70615894	70616890	4930544D05Rik	0	0
chr11	70639122	70642055	Gp1ba	0.35843	0.5481
chr11	70644027	70647039	Slc25a11	44.5621	52.5549
chr11	70647589	70651414	Rnf167	61.0315	59.1042
chr11	70651847	70654650	Pfn1	298.492	540.387
chr11	70657176	70662513	Eno3	8.85607	13.1339
chr11	70663769	70669416	Spag7	37.3763	47.7741
chr11	70669463	70688105	Camta2	14.8608	14.3387
chr11	70688361	70700155	Inca1	1.84313	0.90144
chr11	70700548	70731970	Kif1c	23.4941	26.6072
chr11	70764447	70772928	Zfp3	3.95238	2.98898
chr11	70790932	70812561	Scimp	0.00846	0.02957
chr11	70844763	70943057	Rabep1	6.71633	6.14181
chr11	70943106	70969973	Nup88	15.1995	13.9492
chr11	70970200	70977845	Rpain	8.74557	7.88501
chr11	70977934	70983026	C1qbp	60.896	65.998
chr11	70984091	71004432	Dhx33	9.49317	6.59951
chr11	71007445	71019263	Derl2	9.82736	9.67828
chr11	71019611	71027134	Mis12	6.60077	5.7246
chr11	71031941	71033617	6330403K07Rik	0.0838	0.1479
chr11	71091197	71144704	Nlrp1a	0.05016	0.0298
chr11	71153102	71230733	Nlrp1b	9.0657	2.91691
chr11	71242430	71285232	Nlrp1c-ps	6.75178	1.29006
chr11	71750703	71789646	Wscd1	119.105	73.9334
chr11	71928471	71940122	4930401O10Rik	0	0
chr11	72028722	72037509	Aipl1	0	0.11151
chr11	72042502	72047370	Fam64a	1.07215	1.13842
chr11	72047528	72135889	Pitpnm3	8.39387	5.01813
chr11	72154097	72203371	4933427D14Rik	7.56609	5.33945
chr11	72207554	72210487	Txndc17	48.0772	56.7893
chr11	72211724	72215137	Med31	10.0548	16.7135
chr11	72215593	72218450	4930563E22Rik	0.70731	0.50465
chr11	72241994	72266604	Slc13a5	0	0
chr11	72266844	72268556	1700051A21Rik	0	0
chr11	72301629	72313733	Xaf1	23.4751	23.3942
chr11	72314444	72319419	Fbxo39	0.16285	0.05079
chr11	72344720	72361880	Tekt1	0.00622	0
chr11	72390114	72411713	Smtnl2	0.81791	0.45169
chr11	72435526	72438404	Ggt6	3.226	8.53151
chr11	72441378	72451550	Mybbp1a	50.6269	43.2694
chr11	72451638	72489920	Spns2	1.64248	8.3746
chr11	72498156	72550246	Spns3	0.29808	0.84916
chr11	72607261	72686481	Ube2g1	7.72124	5.32963
chr11	72690002	72772146	Ankfy1	21.7617	14.7014
chr11	72777232	72795839	Cyb5d2	3.03117	3.51198
chr11	72796226	72927120	Zzef1	10.4247	8.21927
chr11	72961169	72993043	Atp2a3	6.93145	72.8901
chr11	72999145	73015197	P2rx1	0.48543	0.23329
chr11	73019008	73042065	Camkk1	0.79928	2.09934
chr11	73047867	73083579	1200014J11Rik	5.88464	4.01067
chr11	73090595	73147449	Itgae	0.34895	0.3447
chr11	73135484	73138294	Gsg2	0.73314	0.5795
chr11	73160530	73172687	P2rx5	0.28462	0.79099
chr11	73175503	73177042	Emc6	14.7183	19.4756
chr11	73177083	73182046	Tax1bp3	7.27038	8.22496
chr11	73183133	73199019	Ctns	10.7881	12.5453
chr11	73199482	73224506	Shpk	4.38561	4.88626
chr11	73238259	73260507	Trpv1	0.03507	0.08318
chr11	73267620	73297200	Trpv3	2.79981	0.90191
chr11	73304988	73324637	Aspa	0.78685	0.0205
chr11	73329741	73346044	Spata22	0.15417	0
chr11	73350859	73354699	Olfr20	0	0
chr11	73371246	73375704	Olfr376	0	0
chr11	73395076	73399495	Olfr1	0	0
chr11	73405450	73409858	Olfr75-ps1	0	0
chr11	73425037	73428477	Olfr378	0	0
chr11	73453275	73454210	Olfr380	0	0
chr11	73485887	73486822	Olfr381	0	0
chr11	73516259	73517197	Olfr382	0	0
chr11	73588798	73589736	Olfr385	0	0
chr11	73602582	73603520	Olfr384	0	0
chr11	73688778	73713808	Zfp735	0	0
chr11	73776387	73780589	Olfr389	0	0
chr11	73786940	73787875	Olfr390	0	0
chr11	73798753	73802984	Olfr391-ps	0	0
chr11	73814142	73816877	Olfr392	0	0
chr11	73847185	73848123	Olfr393	0	0
chr11	73887438	73888370	Olfr394	0	0
chr11	73906552	73907490	Olfr395	0	0
chr11	73940248	73941225	Olfr23	0	0
chr11	73964610	73965557	Olfr397	0	0
chr11	73983662	73984606	Olfr398	0	0
chr11	74044325	74045272	Olfr139	0	0
chr11	74053776	74054778	Olfr399	0	0
chr11	74070170	74087301	Zfp616	0	0
chr11	74121291	74122238	Olfr401	0	0
chr11	74155156	74156103	Olfr402	0	0
chr11	74195505	74196446	Olfr403	0	0
chr11	74206198	74207289	Olfr43	0	0
chr11	74269391	74270362	Olfr406	0	0
chr11	74283809	74289646	Olfr59	0	0
chr11	74334282	74335229	Olfr410	0	0
chr11	74346624	74347672	Olfr411	0	0
chr11	74364671	74365609	Olfr412	0	0
chr11	74383483	74590158	Rap1gap2	2.11466	2.88283
chr11	74619605	74641516	E130309D14Rik	0.18851	0.09732
chr11	74649495	74670847	Cluh	18.9828	15.89
chr11	74673949	74724384	Pafah1b1	23.222	17.5743
chr11	74770863	74818692	Mettl16	11.0522	11.4036
chr11	74830924	74845725	Mnt	15.3663	12.2255
chr11	74849264	74897080	Sgsm2	34.3214	23.9283
chr11	74898080	74909340	Tsr1	12.6216	13.4591
chr11	74905446	74905505	Snord91a	0	0.38198
chr11	74906359	74925798	Srr	11.8898	8.86412
chr11	74925872	75164448	Smg6	18.3588	15.7704
chr11	75065907	75065991	Mir684-1_2	0	0
chr11	75164565	75170255	Hic1	25.0249	16.7954
chr11	75173388	75173478	Mir212	0	0.28858
chr11	75173682	75173747	Mir132	0	0
chr11	75175943	75178808	Ovca2	10.4328	9.33541
chr11	75178925	75190483	Dph1	8.16441	5.66977
chr11	75193993	75267762	Rtn4rl1	0.25216	0.60478
chr11	75300259	75348383	Rpa1	15.3586	16.0144
chr11	75348433	75405705	Smyd4	3.1327	2.74577
chr11	75410029	75422623	Serpinf1	43.3196	66.1959
chr11	75431736	75439501	Serpinf2	0.01177	0.23569
chr11	75440943	75454717	Wdr81	6.52798	6.47703
chr11	75461539	75466690	Mir22hg	6.64232	6.59088
chr11	75468079	75470644	Tlcd2	12.9999	10.4026
chr11	75486777	75509447	Prpf8	76.996	49.2975
chr11	75510094	75513166	Rilp	3.02916	1.34122
chr11	75513541	75526580	Scarf1	1.04186	0.65197
chr11	75531694	75577572	Slc43a2	19.6178	17.6048
chr11	75551429	75551511	Mir3971	2.19974	0
chr11	75588108	75628778	Pitpna	24.8911	28.6699
chr11	75631020	75648865	Inpp5k	20.2097	20.3599
chr11	75651509	75674634	Myo1c	29.579	28.9204
chr11	75679310	75706092	Crk	31.372	23.8022
chr11	75732887	75765841	Ywhae	154.847	180.259
chr11	75769090	75796057	Doc2b	3.07932	1.31675
chr11	75832158	75911026	Rph3al	2.27842	3.36846
chr11	75999912	76003569	1700016K19Rik	0.27065	2.72278
chr11	76019195	76027782	Fam101b	31.152	34.7772
chr11	76046226	76179630	Vps53	24.3558	29.0234
chr11	76202056	76208257	Fam57a	21.2376	16.1043
chr11	76210571	76217572	Gemin4	9.49175	6.96008
chr11	76217613	76218665	Dbil5	1.05599	1.07397
chr11	76220395	76243699	Glod4	24.6341	29.9061
chr11	76243736	76250622	Rnmtl1	8.16723	7.00697
chr11	76257226	76399141	Nxn	94.1722	99.7612
chr11	76407167	76416312	Timm22	7.40883	7.04948
chr11	76416734	76577727	Abr	22.5783	22.6176
chr11	76672470	76673676	Bhlha9	0	0.18461
chr11	76679873	76698664	Tusc5	0.51952	0.50648
chr11	76726602	76763555	Gosr1	14.5969	11.7111
chr11	76777208	76847008	Cpd	49.5476	22.4619
chr11	76904545	76916586	Tmigd1	6.87987	3.3444
chr11	76945656	76987389	Blmh	20.8386	25.2899
chr11	76998597	77032343	Slc6a4	0.82088	1.86336
chr11	77044292	77078437	Ccdc55	10.3178	19.2823
chr11	77078064	77078172	Mir423	0	0
chr11	77089915	77188968	Efcab5	0.18597	0.31264
chr11	77216425	77460219	Ssh2	6.04863	5.68115
chr11	77463913	77469501	Coro6	4.29498	1.2859
chr11	77470487	77489678	Ankrd13b	6.54331	5.61759
chr11	77493412	77507774	Git1	29.6951	28.7512
chr11	77508099	77513273	Trp53i13	14.9797	12.9903
chr11	77515117	77520628	Abhd15	0.1507	0.28848
chr11	77529162	77607815	Taok1	10.1134	5.80513
chr11	77686139	77717966	Nufip2	6.99485	4.43264
chr11	77718732	77725293	Cryba1	0	0
chr11	77777265	77865980	Myo18a	29.2108	27.4708
chr11	77880615	77893872	Pipox	0.26004	0.40283
chr11	77912127	77929288	Gm11190	0	0.04923
chr11	77930943	77979042	Sez6	0	0.20115
chr11	77982816	78030535	Phf12	25.2834	18.059
chr11	78032313	78037864	Dhrs13	5.92521	6.41165
chr11	78037941	78060432	Flot2	55.7997	51.0641
chr11	78073005	78073070	Mir144	0	0
chr11	78073170	78073241	Mir451	0	0
chr11	78073376	78080383	Eral1	14.6752	10.7551
chr11	78094673	78157339	Fam222b	5.6649	6.31109
chr11	78158423	78165550	Traf4	9.10564	10.1583
chr11	78166106	78176666	Nek8	9.36633	6.80716
chr11	78178766	78180772	Tlcd1	8.78878	9.61469
chr11	78180936	78183584	Rpl23a	1.38776	1.62631
chr11	78181302	78181346	Snord42a	3.44622	7.9225
chr11	78181687	78181756	Snord4a	2.87355	1.14593
chr11	78183059	78183113	Snord42b	4.82276	3.36545
chr11	78188427	78192193	Rab34	44.885	40.5653
chr11	78193392	78205763	Proca1	0.60932	0.56215
chr11	78206749	78245703	Supt6	35.9714	31.0074
chr11	78245746	78255496	Sdf2	42.2432	57.5799
chr11	78261754	78290625	2610507B11Rik	67.9067	44.9348
chr11	78301591	78322454	Spag5	0.81492	0.42908
chr11	78324198	78326760	Aldoc	7.07302	17.8806
chr11	78328422	78342776	Pigs	24.7468	23.4556
chr11	78343522	78349156	Unc119	45.7581	50.6873
chr11	78358288	78386558	Foxn1	50.065	26.2159
chr11	78394485	78405657	Gm11194	1.78441	1.91371
chr11	78397276	78422185	Slc13a2	3.19301	2.46627
chr11	78465701	78471945	Slc46a1	18.9588	18.7901
chr11	78472330	78497754	Sarm1	0.37092	0.09339
chr11	78499120	78502325	Vtn	0.4881	1.17877
chr11	78503513	78505081	Sebox	0	0
chr11	78507055	78512168	Tmem199	10.5566	12.4133
chr11	78512296	78522736	Poldip2	31.8902	36.3875
chr11	78522850	78536260	Tnfaip1	37.8992	35.3293
chr11	78536436	78541473	Ift20	31.3151	35.4819
chr11	78541817	78550735	Tmem97	5.07122	3.61357
chr11	78567168	78697425	Nlk	3.25366	4.4998
chr11	78750506	78751729	Fam58b	10.52	12.6604
chr11	78826595	78843899	Lyrm9	1.15207	2.31447
chr11	78920859	78960124	Nos2	0.35547	2.32852
chr11	78962979	78984924	Lgals9	193.696	204.528
chr11	79014801	79146354	Ksr1	8.02102	4.63581
chr11	79023597	79035005	Gm11201	0.15491	0.17171
chr11	79239382	79254695	Wsb1	24.9924	17.3242
chr11	79339892	79581609	Nf1	10.0267	6.46455
chr11	79481723	79484031	AU040972	0.08163	0.8493
chr11	79500982	79504082	Omg	0.04813	0.19176
chr11	79513385	79523735	Evi2b	0.24648	0.265
chr11	79526561	79530609	Evi2a	0.79366	0.74396
chr11	79591212	79694012	Rab11fip4	8.74373	10.2654
chr11	79607079	79623163	Gm11202	0.2469	0.13012
chr11	79670373	79675086	4930542H20Rik	0	0
[truncated: 21,064 more rows]
